# Supplementary material for: Comparative Transcriptomics Reveals Novel and Differential Circular RNA Responses Underlying Interferon-Mediated Antiviral Regulation in Porcine Alveolar Macrophages
Source: Viruses. 2025 Sep 27;17(10):1307. doi: 10.3390/v17101307 (PMC12567601; doi:10.3390/v17101307)
Supplement: Supplementary file 1 [file viruses-17-01307-s001.zip]

Archive with 3 entries (3 files):
- Supplementary Material.pdf
- TableS2.xlsx
- TableS3.xlsx
