# Supplementary material for: Comparative Transcriptomics Reveals Novel and Differential Circular RNA Responses Underlying Interferon-Mediated Antiviral Regulation in Porcine Alveolar Macrophages
Source: Viruses. 2025 Sep 27;17(10):1307. doi: 10.3390/v17101307 (PMC12567601; doi:10.3390/v17101307)
Supplement: Supplementary file 1 [file viruses-17-01307-s001.zip › TableS2.xlsx]

## Sheet: Sheet1
TPM Interval	P1.tpm	P3.tpm	P4.tpm	P6.tpm
0-0.1	461(19.08%)	525(21.73%)	568(23.51%)	380(15.73%)
0.1-0.3	0(0.00%)	0(0.00%)	0(0.00%)	0(0.00%)
0.3-3.57	0(0.00%)	0(0.00%)	0(0.00%)	0(0.00%)
3.57-15	0(0.00%)	0(0.00%)	0(0.00%)	0(0.00%)
15-60	0(0.00%)	0(0.00%)	0(0.00%)	0(0.00%)
>60	1955(80.92%)	1891(78.27%)	1848(76.49%)	2036(84.27%)
