# Supplementary material for: Comparative Transcriptomics Reveals Novel and Differential Circular RNA Responses Underlying Interferon-Mediated Antiviral Regulation in Porcine Alveolar Macrophages
Source: Viruses. 2025 Sep 27;17(10):1307. doi: 10.3390/v17101307 (PMC12567601; doi:10.3390/v17101307)
Supplement: Supplementary file 1 [file viruses-17-01307-s001.zip › TableS3.xlsx]

## Sheet: Sheet1
circRNA_ID	chr	start	end	strand	full_length	spliced_length	gene_id	feature	samples	junction_read	non_junction_read	Gene_Name
novel_circ_0009373	AEMK02000328.1	334733	337286	-	2553	434	ENSSSCG00000038202;	exon:334734-334857,exon:336104-336180,exon:337054-337286	P4,P6	62	3436	-
novel_circ_0009427	AEMK02000510.1	631356	631791	-	435	435	ENSSSCG00000038870;	exon:631357-631791	P3,P6	48	103120	TNRC6A
novel_circ_0009428	AEMK02000510.1	631356	663972	-	32616	110	ENSSSCG00000038870;	exon:655379-655400,exon:663885-663972	P1,P3	55	108121	TNRC6A
novel_circ_0009461	X	101206740	101209539	-	2799	357	ENSSSCG00000012639;	exon:101206741-101206837,exon:101208243-101208323,exon:101208703-101208796,exon:101209455-101209539	P1,P3,P4,P6	32312	136139161155	THOC2
novel_circ_0009464	X	101525184	101536227	+	11043	388	ENSSSCG00000012642;	exon:101525185-101525328,exon:101530588-101530666,exon:101536063-101536227	P1,P3,P4,P6	63811	448412569734	STAG2
novel_circ_0009469	X	101577372	101579398	+	2026	275	ENSSSCG00000012642;	exon:101577373-101577576,exon:101579328-101579398	P3	5	458	STAG2
novel_circ_0009470	X	101598444	101600057	+	1613	278	ENSSSCG00000012642;	exon:101598445-101598593,exon:101599929-101600057	P1,P3,P4,P6	5345	486453683879	STAG2
novel_circ_0009475	X	108558161	108592455	-	34294	57	ENSSSCG00000012676;	intron:108592399-108592455	P1,P3,P4,P6	36115	46585745	MBNL3
novel_circ_0009476	X	110332791	110346171	+	13380	357	ENSSSCG00000034896;	exon:110332792-110332898,exon:110334415-110334598,exon:110346106-110346171	P3,P4,P6	544	774848	HPRT1
novel_circ_0009478	X	111202015	111204928	+	2913	300	ENSSSCG00000012698;	exon:111202016-111202112,exon:111202566-111202654,exon:111204815-111204928	P1,P3,P4,P6	3584	196183160162	SLC9A6
novel_circ_0009480	X	111210947	111220783	+	9836	377	ENSSSCG00000012698;	exon:111210948-111211059,exon:111212097-111212250,exon:111217774-111217804,exon:111220704-111220783	P1,P3,P4,P6	1118926	200190157163	SLC9A6
novel_circ_0009488	X	114479111	114492023	-	12912	399	ENSSSCG00000012713;	exon:114479112-114479219,exon:114481394-114481474,exon:114484005-114484094,exon:114491904-114492023	P1,P3,P6	326	152166211	ATP11C
novel_circ_0009492	X	122348585	122354133	+	5548	423	ENSSSCG00000012742;	exon:122348586-122348669,exon:122351303-122351452,exon:122353945-122354133	P1,P3,P4,P6	64510	94877782	MTM1
novel_circ_0009497	X	122416322	122425325	+	9003	373	ENSSSCG00000012743;	exon:122416323-122416398,exon:122419678-122419785,exon:122425137-122425325	P4	5	132	MTMR1
novel_circ_0009499	X	122419677	122423242	+	3565	431	ENSSSCG00000012743;	exon:122419678-122419785,exon:122420026-122420162,exon:122422752-122422853,exon:122423159-122423242	P1,P3,P4,P6	4634	203207165144	MTMR1
novel_circ_0009502	X	122433755	122438489	+	4734	486	ENSSSCG00000012743;	exon:122433756-122433941,exon:122434395-122434601,exon:122438397-122438489	P1,P3,P4,P6	3254	158128124157	MTMR1
novel_circ_0009503	X	122433755	122446892	+	13137	393	ENSSSCG00000012743;	exon:122433756-122433941,exon:122438397-122438489,exon:122446779-122446892	P3,P6	25	134155	MTMR1
novel_circ_0009504	X	12387335	12395404	-	8069	179	ENSSSCG00000036074;	exon:12395226-12395404	P1,P3,P4,P6	5234	383311334297	AP1S2
novel_circ_0009515	X	16263067	16268724	-	5657	370	ENSSSCG00000023334;	exon:16263068-16263223,exon:16266366-16266464,exon:16268610-16268724	P1,P3,P4,P6	103126	29283826	BCLAF3
novel_circ_0009516	X	16283230	16287343	-	4113	411	ENSSSCG00000023334;	exon:16283231-16283346,exon:16284824-16284887,exon:16285599-16285713,exon:16287228-16287343	P3	5	35	BCLAF3
novel_circ_0009517	X	16296224	16300996	-	4772	75	ENSSSCG00000023334;	exon:16300922-16300996	P1,P4	63	4228	BCLAF3
novel_circ_0009521	X	16498487	16513238	-	14751	467	ENSSSCG00000012163;	exon:16498488-16498594,exon:16499129-16499208,exon:16499959-16500039,exon:16507441-16507522,exon:16513122-16513238	P1,P3,P4,P6	1810517	330293244233	RPS6KA3
novel_circ_0009529	X	20243401	20247157	+	3756	713	ENSSSCG00000021322;	exon:20243402-20243490,exon:20244977-20245030,exon:20246588-20247157	P1,P3,P4,P6	25212727	14316613198	-
novel_circ_0009543	X	36388348	36405619	-	17271	228	ENSSSCG00000012250;	exon:36388349-36388425,exon:36405469-36405619	P1,P6	25	4649	MED14
novel_circ_0009558	X	43052042	43052598	-	556	313	ENSSSCG00000021106;	intron:43052043-43052259,intron:43052503-43052598	P1,P3,P4,P6	6535	161142135164	GRIPAP1
novel_circ_0009559	X	43052046	43052598	-	552	309	ENSSSCG00000021106;	exon:43052047-43052259,exon:43052503-43052598	P1,P3,P4,P6	207215188213	164146136166	GRIPAP1
novel_circ_0009562	X	43178907	43180405	-	1498	327	ENSSSCG00000012291;	exon:43178908-43178977,exon:43179071-43179194,exon:43180273-43180405	P1,P3,P6	522	10410676	GPKOW
novel_circ_0009567	X	46314294	46315147	-	853	395	ENSSSCG00000012328;	exon:46314295-46314477,exon:46314936-46315147	P3,P6	73	209189	HUWE1
novel_circ_0009569	X	46345679	46354249	-	8570	229	ENSSSCG00000012328;	exon:46345680-46345774,exon:46352862-46352995	P1	7	189	HUWE1
novel_circ_0009570	X	46365333	46367314	-	1981	482	ENSSSCG00000012328;	exon:46365334-46365545,exon:46366177-46366268,exon:46367137-46367314	P1,P3,P4,P6	53610	233221232239	HUWE1
novel_circ_0009575	X	46871977	46878238	-	6261	459	ENSSSCG00000035822;	exon:46871978-46872106,exon:46876657-46876739,exon:46877992-46878238	P1,P6	26	167	FAM120C
novel_circ_0009582	X	54286535	54293347	-	6812	251	ENSSSCG00000022676;	exon:54286536-54286610,exon:54287974-54288036,exon:54288555-54288588,exon:54293269-54293347	P1,P3,P4,P6	10544	57514748	OPHN1
novel_circ_0009587	X	57305745	57307466	+	1721	354	ENSSSCG00000023245;	exon:57305746-57305905,exon:57307273-57307466	P1,P3,P4,P6	6343	1292113210081220	NONO
novel_circ_0009594	X	61688014	61691522	-	3508	118	ENSSSCG00000012434;	exon:61688015-61688132	P1,P3,P4,P6	9562	66464559	ATRX
novel_circ_0009616	X	685009	700397	-	15388	384	ENSSSCG00000038963;	exon:685010-685129,exon:700134-700397	P3,P4	59	413408	-
novel_circ_0009625	X	78815101	78845787	+	30686	386	ENSSSCG00000012474;	exon:78815102-78815241,exon:78843742-78843878,exon:78845679-78845787	P3,P4	74	195239	DIAPH2
novel_circ_0009638	X	88308112	88324659	+	16547	96	ENSSSCG00000012564;	exon:88324564-88324659	P4	5	50	MID2
novel_circ_0009642	X	97116669	97120352	+	3683	456	ENSSSCG00000012634;	exon:97116670-97116786,exon:97116870-97116959,exon:97118231-97118313,exon:97119560-97119629,exon:97120257-97120352	P1,P3,P4,P6	11368	589515540566	DOCK11
novel_circ_0009653	X	98262074	98263484	-	1410	336	ENSSSCG00000012613;	exon:98262075-98262224,exon:98263202-98263277,exon:98263375-98263484	P1,P3,P4,P6	2754	30323828	NKAP
novel_circ_0009377	AEMK02000452.1	1174518	1174823	+	305	305	ENSSSCG00000002528;	exon:1174519-1174823	P3,P4	35	5251	-
novel_circ_0009383	AEMK02000452.1	1677527	1679425	-	1898	217	ENSSSCG00000002523;	exon:1677528-1677633,exon:1679315-1679425	P1,P3,P4,P6	47102	146128124126	CDC42BPB
novel_circ_0009385	AEMK02000452.1	1690211	1713483	-	23272	176	ENSSSCG00000002523;	exon:1707618-1707701,exon:1713392-1713483	P1,P4	35	120108	CDC42BPB
novel_circ_0009387	AEMK02000452.1	1699022	1713483	-	14461	421	ENSSSCG00000002523;	exon:1699023-1699171,exon:1705711-1705806,exon:1707618-1707701,exon:1713392-1713483	P1,P3,P4,P6	8622	127139119105	CDC42BPB
novel_circ_0009388	AEMK02000452.1	1705710	1713483	-	7773	405	ENSSSCG00000002523;	exon:1705711-1705806,exon:1707618-1707701,exon:1711075-1711207,exon:1713392-1713483	P1,P3,P4,P6	13202130	129153100129	CDC42BPB
novel_circ_0009389	AEMK02000452.1	1906773	1907412	+	639	321	ENSSSCG00000034709;	exon:1906774-1906932,exon:1907251-1907412	P1,P3,P4,P6	14121511	611596546522	-
novel_circ_0009391	AEMK02000452.1	1908087	1908734	+	647	300	ENSSSCG00000034709;	exon:1908088-1908252,exon:1908600-1908734	P1,P3,P4,P6	49392336	302288238246	-
novel_circ_0009392	AEMK02000452.1	1966580	1984156	+	17576	246	ENSSSCG00000021669;	exon:1966581-1966772,exon:1984103-1984156	P1,P4,P6	325	364339339	MARK3
novel_circ_0009395	AEMK02000452.1	2035284	2045203	+	9919	362	ENSSSCG00000021669;	exon:2035285-2035388,exon:2044946-2045203	P1,P3,P6	567	362321363	MARK3
novel_circ_0009397	AEMK02000452.1	2182610	2208500	+	25890	131	ENSSSCG00000002547;	exon:2208370-2208500	P3	6	420	-
novel_circ_0009400	AEMK02000452.1	2189902	2190692	+	790	190	ENSSSCG00000002547;	exon:2189903-2189990,exon:2190591-2190692	P1,P4,P6	448	536389433	-
novel_circ_0009401	AEMK02000452.1	2189902	2193727	+	3825	464	ENSSSCG00000002547;	exon:2189903-2189990,exon:2190591-2190692,exon:2193313-2193486,exon:2193628-2193727	P1,P3,P4,P6	10336	523534407428	-
novel_circ_0009403	AEMK02000452.1	2189902	2208500	+	18598	372	ENSSSCG00000002547;	exon:2189903-2189990,exon:2190591-2190692,exon:2206216-2206266,exon:2208370-2208500	P1,P3,P4,P6	1381012	445458338387	-
novel_circ_0009405	AEMK02000452.1	2193312	2193727	+	415	274	ENSSSCG00000002547;	exon:2193313-2193486,exon:2193628-2193727	P1,P3,P4,P6	14212229	622633506481	-
novel_circ_0009407	AEMK02000452.1	2196759	2208500	+	11741	493	ENSSSCG00000002547;	exon:2196760-2196809,exon:2196900-2196967,exon:2198068-2198176,exon:2201474-2201608,exon:2208370-2208500	P1,P4,P6	995	489434411	-
novel_circ_0009408	AEMK02000452.1	2201473	2208500	+	7027	344	ENSSSCG00000002547;	exon:2201474-2201635,exon:2206216-2206266,exon:2208370-2208500	P3,P4,P6	935	497417426	-
novel_circ_0009409	AEMK02000452.1	2251155	2295643	-	44488	289	ENSSSCG00000002544;	exon:2251156-2251296,exon:2295496-2295643	P3	5	136	PPP1R13B
novel_circ_0009410	AEMK02000452.1	2281176	2295643	-	14467	345	ENSSSCG00000002544;	exon:2281177-2281253,exon:2290736-2290855,exon:2295496-2295643	P1,P3,P4,P6	51493853	1421157648	PPP1R13B
novel_circ_0009412	AEMK02000452.1	3325018	3327814	-	2796	628	ENSSSCG00000031710;	exon:3325019-3325239,exon:3325668-3325830,exon:3326445-3326538,exon:3327665-3327814	P1,P3,P4,P6	51543651	1371389688	BRF1
novel_circ_0009413	AEMK02000452.1	3325018	3335057	-	10039	294	ENSSSCG00000031710;	exon:3325019-3325239,exon:3334985-3335057	P1,P3,P4,P6	67133	1221319279	BRF1
novel_circ_0009414	AEMK02000452.1	3474374	3484061	+	9687	280	ENSSSCG00000032544;	exon:3474375-3474442,exon:3478839-3478932,exon:3483944-3484061	P1,P3,P4,P6	4523	1101208671	MTA1
novel_circ_0009416	AEMK02000452.1	3658934	3676900	-	17966	36	ENSSSCG00000037775;	intron:3658935-3658970	P1,P3,P4	455	161830	--
novel_circ_0003866	1	100589849	100597672	+	7823	591	ENSSSCG00000004524;	exon:100589850-100590227,exon:100597460-100597672	P1,P3	45	305270	SMAD4
novel_circ_0003867	1	100589849	100603238	+	13389	288	ENSSSCG00000004524;	exon:100601423-100601542,exon:100601639-100601755,exon:100603188-100603238	P1,P3,P4,P6	149818	230245256263	SMAD4
novel_circ_0003868	1	100589849	100613174	+	23325	169	ENSSSCG00000004524;	exon:100613006-100613174	P1,P3,P4,P6	30343137	205217199286	SMAD4
novel_circ_0003873	1	100611828	100613174	+	1346	353	ENSSSCG00000004524;	exon:100611829-100612012,exon:100613006-100613174	P1,P3,P4,P6	7445	298309320324	SMAD4
novel_circ_0003875	1	103695962	103697703	-	1741	269	ENSSSCG00000004528;	exon:103695963-103696140,exon:103697613-103697703	P3,P4,P6	346	234925372947	MBD2
novel_circ_0003883	1	106148089	106150609	+	2520	89	ENSSSCG00000004538;	exon:106150521-106150609	P1,P3,P4,P6	12101919	77776757	WDR7
novel_circ_0003885	1	106150520	106171073	+	20553	332	ENSSSCG00000004538;	exon:106150521-106150609,exon:106167650-106167768,exon:106170950-106171073	P1,P3,P4,P6	49711	74866565	WDR7
novel_circ_0003889	1	106923368	106926988	-	3620	318	ENSSSCG00000004542;	exon:106923369-106923447,exon:106924410-106924499,exon:106924782-106924847,exon:106926906-106926988	P3,P4,P6	1044	665488464	NARS
novel_circ_0003892	1	107535161	107553238	-	18077	52	ENSSSCG00000004551;	intron:107535162-107535213	P1,P3,P4,P6	13737	36252020	ZNF609
novel_circ_0003893	1	107763495	107763896	+	401	401	ENSSSCG00000004558;	exon:107763496-107763896	P1,P3,P4,P6	18171125	159159184186	CSNK1G1
novel_circ_0003894	1	107763495	107803515	+	40020	471	ENSSSCG00000004558;	exon:107763496-107763896,exon:107803446-107803515	P4	6	163	CSNK1G1
novel_circ_0003899	1	108482615	108486823	-	4208	314	ENSSSCG00000028737;	exon:108482616-108482747,exon:108485562-108485682,exon:108486763-108486823	P1,P3,P4,P6	20111114	191185173165	USP3
novel_circ_0003906	1	109970585	109985441	+	14856	155	ENSSSCG00000036431;	exon:109970586-109970645,exon:109985347-109985441	P1,P3,P4,P6	5733	636646540597	VPS13C
novel_circ_0003919	1	112996634	113013582	-	16948	127	ENSSSCG00000004589;	exon:112996635-112996761	P1,P3,P4,P6	15192616	9284131132	RNF111
novel_circ_0003922	1	113097706	113102025	+	4319	400	ENSSSCG00000004592;	exon:113097707-113097771,exon:113099690-113099778,exon:113100915-113101112,exon:113101978-113102025	P1,P3,P4,P6	152153133177	195179223194	SLTM
novel_circ_0003928	1	113127999	113128579	+	580	460	ENSSSCG00000004592;	exon:113128000-113128314,exon:113128435-113128579	P1,P3,P4,P6	19201730	199165179195	SLTM
novel_circ_0003931	1	114737785	114740195	-	2410	171	ENSSSCG00000004600;	exon:114737786-114737850,exon:114740090-114740195	P1	6	202	TCF12
novel_circ_0003932	1	115244388	115263755	+	19367	323	ENSSSCG00000026960;	exon:115244389-115244535,exon:115249811-115249876,exon:115263646-115263755	P4,P6	36	3840	-
novel_circ_0003939	1	119147937	119152992	+	5055	186	ENSSSCG00000004620;	intron:119147938-119148000,intron:119149223-119149345	P1,P3,P4,P6	24261931	677658622570	MYO5A
novel_circ_0003940	1	119246116	119252920	+	6804	428	ENSSSCG00000004620;	exon:119246117-119246227,exon:119250731-119250902,exon:119252776-119252920	P1,P3,P4,P6	7385	827673581601	MYO5A
novel_circ_0003942	1	119275120	119278638	+	3518	334	ENSSSCG00000004620;	exon:119275121-119275264,exon:119277562-119277643,exon:119278531-119278638	P1,P3,P4,P6	102158	986855741738	MYO5A
novel_circ_0003947	1	119372717	119384719	+	12002	175	ENSSSCG00000004620;	exon:119384545-119384719	P1,P3,P4,P6	4473	1032933870810	MYO5A
novel_circ_0003949	1	119735150	119740313	-	5163	533	ENSSSCG00000004624;	exon:119735151-119735315,exon:119738115-119738259,exon:119740091-119740313	P1,P3,P4,P6	103811	567520494590	MAPK6
novel_circ_0003950	1	119738114	119740313	-	2199	145	ENSSSCG00000004624;	exon:119738115-119738259	P1,P3,P4,P6	7666	652595534685	MAPK6
novel_circ_0003951	1	119739120	119740313	-	1193	223	ENSSSCG00000004624;	exon:119740091-119740313	P4,P6	35	639775	MAPK6
novel_circ_0003957	1	119905145	119909321	-	4176	357	ENSSSCG00000004626;	exon:119905146-119905302,exon:119909122-119909321	P1,P3,P4,P6	2410524	1279123612301202	TMOD3
novel_circ_0003958	1	120176021	120185745	+	9724	480	ENSSSCG00000032517;	exon:120176022-120176147,exon:120180004-120180075,exon:120183674-120183752,exon:120184870-120185005,exon:120185679-120185745	P1,P3,P4,P6	28252440	865819609700	DMXL2
novel_circ_0003960	1	120176021	120205909	+	29888	382	ENSSSCG00000032517;	exon:120176022-120176147,exon:120180004-120180075,exon:120205726-120205909	P3,P4	56	881698	DMXL2
novel_circ_0003961	1	120203810	120205909	+	2099	363	ENSSSCG00000032517;	exon:120203811-120203989,exon:120205726-120205909	P1,P4,P6	634	934678716	DMXL2
novel_circ_0003962	1	120203810	120219876	+	16066	301	ENSSSCG00000032517;	exon:120203811-120203989,exon:120219755-120219876	P1,P3,P4,P6	2327	906807672697	DMXL2
novel_circ_0003963	1	120212507	120219876	+	7369	297	ENSSSCG00000032517;	exon:120212508-120212682,exon:120219755-120219876	P1,P3,P6	1058	966880752	DMXL2
novel_circ_0003971	1	120229991	120239100	+	9109	346	ENSSSCG00000032517;	exon:120229992-120230109,exon:120238873-120239100	P4	6	648	DMXL2
novel_circ_0003973	1	120246667	120255671	+	9004	277	ENSSSCG00000032517;	exon:120246668-120246778,exon:120255506-120255671	P3,P6	52	691487	DMXL2
novel_circ_0003975	1	120267232	120281789	+	14557	348	ENSSSCG00000032517;	exon:120267233-120267363,exon:120281076-120281206,exon:120281704-120281789	P4,P6	25	684720	DMXL2
novel_circ_0003976	1	120267232	120283587	+	16355	249	ENSSSCG00000032517;	exon:120267233-120267363,exon:120283470-120283587	P1,P3,P4,P6	8758	848861671725	DMXL2
novel_circ_0003977	1	120267235	120283587	+	16352	246	ENSSSCG00000032517;	exon:120267236-120267363,exon:120283470-120283587	P1,P3,P6	524	853863726	DMXL2
novel_circ_0003978	1	120281075	120283587	+	2512	249	ENSSSCG00000032517;	exon:120281076-120281206,exon:120283470-120283587	P1,P3,P4,P6	6534	930860704738	DMXL2
novel_circ_0003979	1	120282423	120283587	+	1164	320	ENSSSCG00000032517;	exon:120282424-120282625,exon:120283470-120283587	P1,P6	25	982789	DMXL2
novel_circ_0003982	1	121098415	121104566	+	6151	376	ENSSSCG00000004635;	exon:121098416-121098505,exon:121098995-121099128,exon:121104415-121104566	P1,P3,P4,P6	5424	1097100710531148	SPPL2A
novel_circ_0003987	1	121172070	121182126	+	10056	452	ENSSSCG00000004636;	intron:121172071-121172195,intron:121178547-121178619,intron:121179766-121179866,intron:121181974-121182126	P6	5	78	TRPM7
novel_circ_0003991	1	121201526	121220450	+	18924	197	ENSSSCG00000004636;	exon:121201527-121201655,exon:121220383-121220450	P3,P4,P6	523	189188220	TRPM7
novel_circ_0003992	1	121213866	121216490	+	2624	133	ENSSSCG00000004636;	exon:121216358-121216490	P1,P3,P4,P6	4284	220219187186	TRPM7
novel_circ_0003995	1	121217325	121228255	+	10930	320	ENSSSCG00000004636;	exon:121220383-121220450,exon:121221589-121221648,exon:121225832-121225926,exon:121228159-121228255	P3,P4,P6	579	184168184	TRPM7
novel_circ_0003996	1	121217325	121230821	+	13496	168	ENSSSCG00000004636;	exon:121228159-121228255,exon:121230751-121230821	P1,P3,P4,P6	17102114	225192160189	TRPM7
novel_circ_0003998	1	121217325	121238262	+	20937	178	ENSSSCG00000004636;	exon:121232943-121232977,exon:121235658-121235683,exon:121238067-121238117,exon:121238197-121238262	P1,P4,P6	247	230194194	TRPM7
novel_circ_0004000	1	121317191	121318331	-	1140	424	ENSSSCG00000004639;	exon:121317192-121317402,exon:121318119-121318331	P1,P4,P6	623	198293341	USP8
novel_circ_0004002	1	121330341	121335034	-	4693	221	ENSSSCG00000004639;	exon:121334814-121335034	P3,P4,P6	8910	183280369	USP8
novel_circ_0004019	1	121731740	121738042	+	6302	452	ENSSSCG00000004646;	exon:121731741-121731854,exon:121733842-121733924,exon:121734649-121734747,exon:121735663-121735756,exon:121737981-121738042	P1,P3,P4,P6	764955101	1494121518292191	ATP8B4
novel_circ_0004020	1	121731740	121754883	+	23143	285	ENSSSCG00000004646;	intron:121731741-121731854,intron:121737981-121738042,intron:121754775-121754883	P3,P6	54	6881299	ATP8B4
novel_circ_0004034	1	121806161	121820841	+	14680	504	ENSSSCG00000004646;	exon:121806162-121806250,exon:121807509-121807705,exon:121817171-121817222,exon:121820676-121820841	P1,P3,P4	91010	126211791503	ATP8B4
novel_circ_0004040	1	121831268	121850568	+	19300	407	ENSSSCG00000004646;	exon:121831269-121831457,exon:121848604-121848715,exon:121850463-121850568	P1,P3,P4,P6	911104	111299912681633	ATP8B4
novel_circ_0004042	1	121844176	121850568	+	6392	499	ENSSSCG00000004646;	exon:121844177-121844292,exon:121847442-121847606,exon:121848604-121848715,exon:121850463-121850568	P1,P3,P4,P6	78711	99787712421481	ATP8B4
novel_circ_0004044	1	121868623	121896972	+	28349	394	ENSSSCG00000004646;	exon:121868624-121868771,exon:121896727-121896972	P1,P3,P4,P6	1681915	97283211701390	ATP8B4
novel_circ_0004045	1	121871576	121896972	+	25396	430	ENSSSCG00000004646;	exon:121871577-121871760,exon:121896727-121896972	P3,P4,P6	398	94512721521	ATP8B4
novel_circ_0004046	1	121888699	121896972	+	8273	330	ENSSSCG00000004646;	exon:121888700-121888783,exon:121896727-121896972	P1,P3,P4,P6	29182628	1091103114031657	ATP8B4
novel_circ_0004047	1	122494127	122514658	-	20531	451	ENSSSCG00000004651;	exon:122494128-122494274,exon:122497978-122498068,exon:122503953-122504076,exon:122514570-122514658	P1,P3,P4,P6	91077	531494409407	GALK2
novel_circ_0004060	1	126624332	126626224	+	1892	455	ENSSSCG00000004678;	exon:126624333-126624429,exon:126624878-126624968,exon:126625526-126625628,exon:126626061-126626224	P1,P3,P4,P6	14111316	2202279590	DUOX2
novel_circ_0004062	1	126625525	126626224	+	699	267	ENSSSCG00000004678;	exon:126625526-126625628,exon:126626061-126626224	P1,P3,P4,P6	23192620	20224114192	DUOX2
novel_circ_0004063	1	126674491	126678967	-	4476	279	ENSSSCG00000004679;	exon:126674492-126674610,exon:126678808-126678967	P3,P6	47	688485	SORD
novel_circ_0004071	1	127746551	127748026	+	1475	350	ENSSSCG00000040383;	exon:127746552-127746771,exon:127747897-127748026	P1,P4,P6	529	303267308	MFAP1
novel_circ_0004072	1	127746551	127748761	+	2210	408	ENSSSCG00000040383;	exon:127746552-127746771,exon:127748574-127748761	P1,P3,P4	833	343261318	MFAP1
novel_circ_0004077	1	128197	132692	-	4495	409	ENSSSCG00000029697;	exon:128198-128290,exon:131006-131114,exon:132486-132692	P1,P3,P4	675	13513898	FAM120B
novel_circ_0004083	1	128401430	128418449	+	17019	178	ENSSSCG00000004717;	exon:128401431-128401555,exon:128404514-128404566	P1,P3,P4,P6	3425	222207175173	UBR1
novel_circ_0004097	1	129106541	129114618	+	8077	331	ENSSSCG00000004730;	exon:129106542-129106655,exon:129109433-129109486,exon:129109585-129109629,exon:129114501-129114618	P3	7	288	TMEM87A
novel_circ_0004099	1	129114500	129121595	+	7095	280	ENSSSCG00000004730;	exon:129114501-129114618,exon:129119217-129119278,exon:129121496-129121595	P1	6	334	TMEM87A
novel_circ_0004106	1	129651196	129662208	-	11012	116	ENSSSCG00000004739;	exon:129662093-129662208	P1,P4	88	13791	MGA
novel_circ_0004107	1	129659978	129662208	-	2230	175	ENSSSCG00000004739;	exon:129659979-129660074,exon:129660198-129660276	P1,P3,P4,P6	4857	16213210798	MGA
novel_circ_0004117	1	130255151	130256849	+	1698	177	ENSSSCG00000004753;	exon:130255838-130255918,exon:130256754-130256849	P1,P3,P4,P6	3453	1091047281	INO80
novel_circ_0004118	1	130268079	130275035	+	6956	372	ENSSSCG00000004753;	exon:130268080-130268197,exon:130269798-130269883,exon:130274868-130275035	P1,P3,P4,P6	1416618	1089671104	INO80
novel_circ_0004119	1	130268079	130277126	+	9047	366	ENSSSCG00000004753;	exon:130268080-130268197,exon:130269798-130269883,exon:130276289-130276356,exon:130277033-130277126	P1,P3,P4,P6	4856	91865974	INO80
novel_circ_0004135	1	132924803	132963031	-	38228	547	ENSSSCG00000039393;	exon:132924804-132924956,exon:132940280-132940329,exon:132941368-132941536,exon:132962857-132963031	P1,P3,P4,P6	4225	658627612468	SPRED1
novel_circ_0004136	1	132940279	132963031	-	22752	394	ENSSSCG00000039393;	exon:132940280-132940329,exon:132941368-132941536,exon:132962857-132963031	P1,P3,P4,P6	9773	625550531389	SPRED1
novel_circ_0004145	1	138468427	138486301	+	17874	380	ENSSSCG00000028771;	exon:138468428-138468559,exon:138472354-138472413,exon:138486114-138486301	P4	5	294	MEF2A
novel_circ_0004154	1	145793905	145798752	-	4847	318	ENSSSCG00000005787;	exon:145793906-145794072,exon:145798602-145798752	P1,P3,P4	225	238266158	CTDP1
novel_circ_0004167	1	147733198	147734250	-	1052	403	ENSSSCG00000023533;	exon:147733199-147733459,exon:147734109-147734250	P1,P3	48	5664	ZNF236
novel_circ_0004170	1	147750271	147767245	-	16974	555	ENSSSCG00000023533;	exon:147750272-147750500,exon:147751184-147751366,exon:147767103-147767245	P1,P3,P4,P6	4567	50634231	ZNF236
novel_circ_0004171	1	147765751	147767245	-	1494	308	ENSSSCG00000023533;	exon:147765752-147765916,exon:147767103-147767245	P1,P3,P4,P6	1381515	59593315	ZNF236
novel_circ_0004177	1	158261840	158264523	+	2683	220	ENSSSCG00000004893;	exon:158264304-158264523	P1,P3,P6	345	754671696	VPS4B
novel_circ_0004183	1	159000919	159006320	-	5401	329	ENSSSCG00000004897;	exon:159000920-159000991,exon:159005312-159005456,exon:159006209-159006320	P1,P3,P4,P6	7537	2212158521027	ZCCHC2
novel_circ_0004192	1	16213455	16224015	-	10560	396	ENSSSCG00000004103;	exon:16213456-16213625,exon:16220276-16220396,exon:16223911-16224015	P1,P3,P6	522	141714291208	PCMT1
novel_circ_0004201	1	163477440	163481032	-	3592	341	ENSSSCG00000004934;	exon:163477441-163477618,exon:163478299-163478399,exon:163480971-163481032	P1,P3,P4,P6	9376	178197155175	DPP8
novel_circ_0004212	1	163673700	163674120	-	420	323	ENSSSCG00000004938;	exon:163673701-163673847,exon:163673945-163674120	P1,P3,P4,P6	2653	148148139161	DENND4A
novel_circ_0004213	1	163673700	163675772	-	2072	418	ENSSSCG00000004938;	exon:163673701-163673847,exon:163673945-163674120,exon:163675678-163675772	P3,P4,P6	572	165171153	DENND4A
novel_circ_0004215	1	16368498	16374414	-	5916	448	ENSSSCG00000030067;	exon:16368499-16368632,exon:16369649-16369805,exon:16374089-16374185,exon:16374355-16374414	P1,P4,P6	266	565518564	GINM1
novel_circ_0004221	1	163743154	163758473	-	15319	78	ENSSSCG00000004938;	exon:163758396-163758473	P1,P3,P4,P6	2948	150143136209	DENND4A
novel_circ_0004222	1	163749388	163758473	-	9085	411	ENSSSCG00000004938;	exon:163749389-163749721,exon:163758396-163758473	P4,P6	36	146208	DENND4A
novel_circ_0004223	1	163865639	163866262	+	623	196	ENSSSCG00000032312;	exon:163865640-163865835	P1,P3,P4,P6	5898	743608661647	RAB11A
novel_circ_0004227	1	164420444	164422619	+	2175	358	ENSSSCG00000004943;	exon:164420445-164420655,exon:164422473-164422619	P1,P3,P4,P6	6855	788747602547	MAP2K1
novel_circ_0004228	1	164420444	164433489	+	13045	341	ENSSSCG00000004943;	exon:164420445-164420655,exon:164432777-164432854,exon:164433438-164433489	P1,P3,P4,P6	4553	748720568541	MAP2K1
novel_circ_0004232	1	1654691	1663793	-	9102	357	ENSSSCG00000004018;	exon:1654692-1654852,exon:1663598-1663793	P1,P3,P4,P6	12988	49592739	AFDN
novel_circ_0004235	1	1657902	1663793	-	5891	473	ENSSSCG00000004018;	exon:1657903-1658063,exon:1659535-1659650,exon:1663598-1663793	P1,P3,P4,P6	2257	68724852	AFDN
novel_circ_0004238	1	166033283	166037819	+	4536	359	ENSSSCG00000004958;	exon:166033284-166033368,exon:166033620-166033667,exon:166036953-166037043,exon:166037685-166037819	P1,P3,P4,P6	17382447	129151152156	PIAS1
novel_circ_0004239	1	166033283	166044981	+	11698	241	ENSSSCG00000004958;	exon:166037685-166037819,exon:166044876-166044981	P3,P4,P6	284	180176192	PIAS1
novel_circ_0004241	1	166036952	166044981	+	8029	332	ENSSSCG00000004958;	exon:166036953-166037043,exon:166037685-166037819,exon:166044876-166044981	P1,P3,P4,P6	33313517	236201222224	PIAS1
novel_circ_0004248	1	169551754	169559446	-	7692	163	ENSSSCG00000004979;	exon:169551755-169551854,exon:169554691-169554753	P1,P4,P6	564	1017663	MYO9A
novel_circ_0004254	1	175244213	175246746	+	2533	426	ENSSSCG00000027765;	exon:175244214-175244312,exon:175245670-175245842,exon:175246593-175246746	P1,P3,P4,P6	6527	58563543	TOGARAM1
novel_circ_0004258	1	175300726	175309846	+	9120	108	ENSSSCG00000004997;	exon:175309739-175309846	P1,P4	63	13390	PRPF39
novel_circ_0004267	1	179631515	179636388	-	4873	431	ENSSSCG00000005011;	exon:179631516-179631669,exon:179636112-179636388	P3,P4,P6	526	137134147	NEMF
novel_circ_0004291	1	182344155	182348499	+	4344	274	ENSSSCG00000005038;	exon:182344156-182344276,exon:182344432-182344512,exon:182348428-182348499	P3,P4,P6	683	10879401023	PSMC6
novel_circ_0004293	1	182688833	182720865	-	32032	250	ENSSSCG00000005043;	exon:182688834-182688909,exon:182720692-182720865	P1,P3,P4,P6	81422	198154157171	DDHD1
novel_circ_0004294	1	182698436	182720865	-	22429	209	ENSSSCG00000005043;	exon:182698437-182698543,exon:182712965-182713066	P1,P3,P4,P6	5252	185143149165	DDHD1
novel_circ_0004296	1	182709190	182720865	-	11675	451	ENSSSCG00000005043;	exon:182709191-182709338,exon:182710917-182711045,exon:182720692-182720865	P1,P3,P4	325	217187169	DDHD1
novel_circ_0004300	1	184914187	184920865	+	6678	171	ENSSSCG00000005060;	exon:184920695-184920865	P1,P4,P6	335	357302293	KTN1
novel_circ_0004301	1	184914187	184923633	+	9446	131	ENSSSCG00000005060;	exon:184923503-184923633	P4,P6	53	296285	KTN1
novel_circ_0004309	1	187388813	187401467	+	12654	446	ENSSSCG00000005073;	exon:187388814-187388924,exon:187390462-187390527,exon:187391640-187391730,exon:187401201-187401280,exon:187401370-187401467	P3,P6	54	8991	ARID4A
novel_circ_0004317	1	189757486	189769062	+	11576	371	ENSSSCG00000005090;	exon:189757487-189757590,exon:189763515-189763655,exon:189768937-189769062	P1,P3	25	165145	MNAT1
novel_circ_0004321	1	18987937	19005183	-	17246	384	ENSSSCG00000004114;	exon:18987938-18988024,exon:18991235-18991374,exon:19005027-19005183	P1,P3,P4,P6	11577	1614158	RAB32
novel_circ_0004325	1	190648252	190649258	+	1006	422	ENSSSCG00000005096;	exon:190648253-190648443,exon:190648944-190649089,exon:190649174-190649258	P1,P3,P4,P6	36710	3596318723622000	HIF1A
novel_circ_0004326	1	190648252	190654424	+	6172	394	ENSSSCG00000005096;	exon:190648253-190648443,exon:190654222-190654424	P1,P3,P4	427	330830292217	HIF1A
novel_circ_0004333	1	194063963	194065411	-	1448	364	ENSSSCG00000005110;	exon:194063964-194064182,exon:194065267-194065411	P1,P3,P4,P6	5554	62596483	SYNE2
novel_circ_0004344	1	196235463	196237559	+	2096	362	ENSSSCG00000005126;	exon:196235464-196235664,exon:196236477-196236561,exon:196237484-196237559	P1,P3,P4	532	1156962	PLAA
novel_circ_0004346	1	200918910	200922046	-	3136	314	ENSSSCG00000005135;	exon:200918911-200919078,exon:200920773-200920831,exon:200921960-200922046	P1,P3,P6	562	270225143	MTAP
novel_circ_0004349	1	203474705	203476159	-	1454	354	ENSSSCG00000005170;	exon:203474706-203474881,exon:203475982-203476159	P1,P3,P4,P6	4472	228240161209	DENND4C
novel_circ_0004356	1	203515104	203537078	-	21974	423	ENSSSCG00000005170;	exon:203515105-203515323,exon:203536417-203536561,exon:203537020-203537078	P1,P3,P4,P6	5364	221216181161	DENND4C
novel_circ_0004357	1	203531905	203537078	-	5173	380	ENSSSCG00000005170;	exon:203531906-203532081,exon:203536417-203536561,exon:203537020-203537078	P1,P3,P4,P6	1491615	215222171178	DENND4C
novel_circ_0004358	1	203531905	203547745	-	15840	176	ENSSSCG00000005170;	exon:203531906-203532081	P1,P3,P6	535	228247180	DENND4C
novel_circ_0004362	1	203560905	203561227	-	322	322	ENSSSCG00000005170;	exon:203560906-203561227	P1,P3,P4,P6	86124	243221179185	DENND4C
novel_circ_0004366	1	205515398	205527866	-	12468	297	ENSSSCG00000005178;	exon:205515399-205515518,exon:205527690-205527866	P1,P3,P4,P6	7245	71238	CNTLN
novel_circ_0004368	1	207190792	207194651	+	3859	307	ENSSSCG00000005183;	exon:207190793-207190931,exon:207193440-207193544,exon:207194589-207194651	P4,P6	48	1521	PSIP1
novel_circ_0004373	1	209264310	209265789	+	1479	399	ENSSSCG00000005191;	exon:209264311-209264499,exon:209265580-209265789	P1,P3,P6	227	484288	MPDZ
novel_circ_0004374	1	209328951	209330339	+	1388	343	ENSSSCG00000005191;	exon:209328952-209329044,exon:209329136-209329210,exon:209330165-209330339	P6	6	64	MPDZ
novel_circ_0004379	1	215371011	215389275	-	18264	292	ENSSSCG00000005198;	exon:215371012-215371149,exon:215374895-215374998,exon:215389226-215389275	P1,P3,P4,P6	4954	64565555	KDM4C
novel_circ_0004386	1	216148994	216177064	+	28070	201	ENSSSCG00000005205;	exon:216148995-216149195	P1,P3,P4,P6	12987	89748778	KIAA2026
novel_circ_0004389	1	216209671	216210109	+	438	438	ENSSSCG00000005205;	intron:216209672-216210109	P1,P3,P6	439	867	KIAA2026
novel_circ_0004390	1	216332767	216333648	+	881	393	ENSSSCG00000005207;	exon:216332768-216332914,exon:216333105-216333257,exon:216333556-216333648	P1,P4,P6	426	182722	ERMP1
novel_circ_0004397	1	216427781	216434127	-	6346	388	ENSSSCG00000005208;	exon:216427782-216427918,exon:216428221-216428363,exon:216434020-216434127	P1,P4,P6	524	5018441088	RIC1
novel_circ_0004401	1	216674887	216676062	-	1175	408	ENSSSCG00000032561;ENSSSCG00000005211;	exon:216674888-216675229,exon:216675997-216676062	P4,P6	56	29164221	PDCD1LG2;CD274
novel_circ_0004403	1	216880688	216882494	-	1806	440	ENSSSCG00000005215;	exon:216880689-216880825,exon:216882043-216882193,exon:216882343-216882494	P6	5	925	JAK2
novel_circ_0004410	1	216892030	216901186	-	9156	128	ENSSSCG00000005215;	exon:216892031-216892158	P6	5	879	JAK2
novel_circ_0004411	1	216914274	216933620	-	19346	388	ENSSSCG00000005215;	exon:216914275-216914420,exon:216918723-216918840,exon:216933497-216933620	P1,P3,P4,P6	3556	191155467846	JAK2
novel_circ_0004412	1	216914274	216951002	-	36728	397	ENSSSCG00000005215;	exon:216914275-216914420,exon:216950752-216951002	P1,P3,P4,P6	11558	161136439685	JAK2
novel_circ_0004414	1	21752086	21752426	+	340	340	ENSSSCG00000004133;	exon:21752087-21752426	P1,P3,P4,P6	5633	958800665678	FUCA2
novel_circ_0004415	1	217643587	217644074	+	487	487	ENSSSCG00000005224;	exon:217643588-217644074	P1,P3,P6	644	483131	GLIS3
novel_circ_0004422	1	221337570	221339131	-	1561	335	ENSSSCG00000005240;	exon:221337571-221337740,exon:221338967-221339131	P1,P3,P4,P6	2426	330330300269	DOCK8
novel_circ_0004437	1	225154198	225159215	-	5017	180	ENSSSCG00000021802;	exon:225154199-225154378	P3,P6	210	184441	ABHD17B
novel_circ_0004441	1	227999396	228037829	-	38433	355	n/a	intergenic_region:227999397-227999488,intergenic_region:228032343-228032489,intergenic_region:228037714-228037829	P3,P6	53	2	--
novel_circ_0004442	1	22880594	22901667	-	21073	582	ENSSSCG00000004140;	exon:22880595-22880768,exon:22891664-22891772,exon:22898099-22898174,exon:22898829-22898956,exon:22901573-22901667	P1,P3,P6	455	375347372	VTA1
novel_circ_0004445	1	230179267	230182141	+	2874	375	ENSSSCG00000005282;	exon:230181002-230181155,exon:230181841-230181957,exon:230182038-230182141	P1,P3,P4,P6	2347	40422533	VPS13A
novel_circ_0004456	1	237126955	237127531	-	576	269	ENSSSCG00000005343;	exon:237126956-237127062,exon:237127370-237127531	P1,P4	25	4853	RNF38
novel_circ_0004457	1	237332835	237341008	+	8173	258	ENSSSCG00000005344;	exon:237332836-237332931,exon:237339114-237339182,exon:237340916-237341008	P1,P3,P4,P6	2353	127127	MELK
novel_circ_0004469	1	240889405	240900266	+	10861	477	ENSSSCG00000005382;	exon:240889406-240889651,exon:240900036-240900266	P1,P3,P4,P6	9436	558545347313	TGFBR1
novel_circ_0004478	1	242111790	242113126	-	1336	484	ENSSSCG00000005389;	exon:242111791-242112034,exon:242112887-242113126	P1,P3,P4,P6	79614	88955056	TEX10
novel_circ_0004479	1	242111790	242116331	-	4541	433	ENSSSCG00000005389;	exon:242111791-242112034,exon:242116143-242116331	P1,P3,P4,P6	115139	92975150	TEX10
novel_circ_0004484	1	248463644	248468871	+	5227	82	ENSSSCG00000005436;	exon:248463645-248463726	P1,P3	52	506488	RAD23B
novel_circ_0004494	1	252271581	252280307	-	8726	507	ENSSSCG00000005459;	exon:252271582-252271660,exon:252271885-252271970,exon:252275184-252275303,exon:252277003-252277084,exon:252280168-252280307	P1,P3,P4,P6	24141813	241267210200	ECPAS
novel_circ_0004496	1	252431130	252435454	+	4324	508	ENSSSCG00000005460;	intron:252431131-252431261,intron:252434585-252434705,intron:252435199-252435454	P1,P3,P4,P6	16282237	60605023	DNAJC25
novel_circ_0004497	1	252434584	252435454	+	870	377	ENSSSCG00000005460;	intron:252434585-252434705,intron:252435199-252435454	P1,P3,P4,P6	34310	88715834	DNAJC25
novel_circ_0004502	1	252995230	253000302	-	5072	441	ENSSSCG00000005466;	exon:252995231-252995447,exon:252997497-252997642,exon:253000225-253000302	P1,P3,P4,P6	6487	793761953980	PTBP3
novel_circ_0004504	1	253012173	253014268	-	2095	286	ENSSSCG00000005466;	exon:253012174-253012348,exon:253014158-253014268	P1,P3,P4,P6	37354250	667666741845	PTBP3
novel_circ_0004508	1	253024489	253056412	-	31923	250	ENSSSCG00000005466;	exon:253024490-253024654,exon:253056328-253056412	P1,P3,P4,P6	4855	775781876964	PTBP3
novel_circ_0004511	1	253034154	253056412	-	22258	402	ENSSSCG00000005466;	exon:253034155-253034301,exon:253038527-253038696,exon:253056328-253056412	P1,P3,P4,P6	116108	743793857922	PTBP3
novel_circ_0004520	1	253509262	253516759	+	7497	200	ENSSSCG00000005471;	exon:253516560-253516759	P3	6	255	SNX30
novel_circ_0004521	1	253514453	253516759	+	2306	396	ENSSSCG00000005471;	exon:253514454-253514649,exon:253516560-253516759	P1,P3,P4,P6	1114124	269228184124	SNX30
novel_circ_0004522	1	253514453	253532500	+	18047	483	ENSSSCG00000005471;	exon:253514454-253514649,exon:253516560-253516759,exon:253532414-253532500	P1,P3,P4,P6	12111215	255204179110	SNX30
novel_circ_0004525	1	253842994	253853400	-	10406	232	ENSSSCG00000005477;	exon:253842995-253843141,exon:253853316-253853400	P3,P4,P6	633	324314299	FKBP15
novel_circ_0004538	1	260856052	260862276	-	6224	220	ENSSSCG00000005507;	exon:260859695-260859785,exon:260862148-260862276	P1,P4,P6	336	536361365	PSMD5
novel_circ_0004550	1	263804086	263814895	-	10809	176	ENSSSCG00000005575;	exon:263804087-263804262	P1,P3,P4	522	168163190	RC3H2
novel_circ_0004556	1	263908140	263909041	+	901	333	ENSSSCG00000020743;	exon:263908141-263908315,exon:263908884-263909041	P4	7	179	RABGAP1
novel_circ_0004564	1	26485542	26485852	-	310	310	ENSSSCG00000004154;	exon:26485543-26485852	P1,P4,P6	285	655865994	TNFAIP3
novel_circ_0004568	1	265920719	265924230	+	3511	312	ENSSSCG00000005599;	exon:265920720-265920881,exon:265924081-265924230	P4,P6	48	114153	RABEPK
novel_circ_0004575	1	266296453	266312704	-	16251	567	ENSSSCG00000029169;	exon:266296454-266296602,exon:266309590-266309679,exon:266312377-266312704	P1,P3,P4,P6	13271833	429363367453	MAPKAP1
novel_circ_0004576	1	266296453	266321713	-	25260	219	ENSSSCG00000029169;	exon:266296454-266296602,exon:266321644-266321713	P1,P3,P4	454	370318324	MAPKAP1
novel_circ_0004577	1	266309589	266312704	-	3115	418	ENSSSCG00000029169;	exon:266309590-266309679,exon:266312377-266312704	P1,P3,P4,P6	12101318	401355327430	MAPKAP1
novel_circ_0004590	1	269273099	269276331	+	3232	339	ENSSSCG00000005667;	exon:269273100-269273180,exon:269273659-269273703,exon:269275987-269276079,exon:269276212-269276331	P1,P3,P4,P6	5223	196227143148	NUP188
novel_circ_0004598	1	270096256	270131332	-	35076	278	ENSSSCG00000005689;	exon:270096257-270096361,exon:270113962-270114018,exon:270131217-270131332	P1,P6	36	304656	FNBP1
novel_circ_0004606	1	271368899	271377311	+	8412	524	ENSSSCG00000005715;	exon:271368900-271369069,exon:271370437-271370614,exon:271373683-271373785,exon:271377239-271377311	P1,P3,P4,P6	7141013	164158263278	PRRC2B
novel_circ_0004608	1	271368899	271384260	+	15361	265	ENSSSCG00000005715;	exon:271383531-271383652,exon:271384118-271384260	P3,P4,P6	1258	165277296	PRRC2B
novel_circ_0004615	1	271551339	271561877	-	10538	254	ENSSSCG00000005719;	exon:271561048-271561161,exon:271561738-271561877	P1,P3,P4,P6	36135	245210169164	RAPGEF1
novel_circ_0004622	1	272122491	272138444	-	15953	100	ENSSSCG00000005724;	exon:272138345-272138444	P1,P3,P4,P6	5842	124151621673	SETX
novel_circ_0004626	1	272180595	272187627	-	7032	248	ENSSSCG00000005725;	exon:272180596-272180753,exon:272187538-272187627	P1,P3,P6	335	535955	-
novel_circ_0004636	1	273771030	273777030	+	6000	597	ENSSSCG00000038220;	exon:273771031-273771296,exon:273776347-273776497,exon:273776851-273777030	P1,P3,P4,P6	172188129128	1131963921825	RXRA
novel_circ_0004637	1	273771030	273785206	+	14176	170	ENSSSCG00000038220;	exon:273785037-273785206	P3,P4,P6	535	1001859794	RXRA
novel_circ_0004638	1	273776346	273777030	+	684	331	ENSSSCG00000038220;	exon:273776347-273776497,exon:273776851-273777030	P1,P3,P4,P6	109911	1009931867835	RXRA
novel_circ_0004648	1	29027847	29042644	+	14797	227	ENSSSCG00000004169;	exon:29027848-29027965,exon:29042536-29042644	P1,P6	27	403367	HBS1L
novel_circ_0004657	1	32520012	32522430	+	2418	213	ENSSSCG00000004199;	exon:32522218-32522430	P1,P4,P6	633	370493524	EPB41L2
novel_circ_0004660	1	33271333	33278592	-	7259	485	ENSSSCG00000004203;	exon:33271334-33271485,exon:33274267-33274358,exon:33276172-33276307,exon:33278488-33278592	P1,P3,P6	647	15714883	L3MBTL3
novel_circ_0004667	1	33672927	33696120	+	23193	166	ENSSSCG00000004205;	exon:33672928-33673093	P1,P3,P4,P6	5546	778673379296	ARHGAP18
novel_circ_0004668	1	33694826	33696120	+	1294	348	ENSSSCG00000004205;	exon:33694827-33695033,exon:33695980-33696120	P3,P4	25	649365	ARHGAP18
novel_circ_0004676	1	40134575	40137899	+	3324	401	ENSSSCG00000004237;	exon:40134576-40134745,exon:40137669-40137899	P3	6	1270	SERINC1
novel_circ_0004677	1	44152201	44154573	-	2372	341	ENSSSCG00000045405;	exon:44152202-44152343,exon:44154375-44154573	P1,P3,P4,P6	2524	10937	--
novel_circ_0004678	1	44163929	44171097	-	7168	376	ENSSSCG00000020885;	exon:44163930-44164029,exon:44169520-44169669,exon:44170972-44171097	P1,P3,P4,P6	131148	899826621576	NUS1
novel_circ_0004680	1	45173523	45175282	+	1759	643	ENSSSCG00000025941;	intron:45173524-45174073,intron:45175190-45175282	P3,P4	107	315345	PTP4A1
novel_circ_0004681	1	45173523	45175843	+	2320	224	ENSSSCG00000025941;	intron:45175190-45175282,intron:45175713-45175843	P1,P3,P4,P6	2017833	401339334231	PTP4A1
novel_circ_0004682	1	45173523	45177436	+	3913	206	ENSSSCG00000025941;	intron:45175713-45175843,intron:45177362-45177436	P1,P3,P4,P6	109412	352286255190	PTP4A1
novel_circ_0004702	1	54494180	54502778	-	8598	500	ENSSSCG00000004293;	exon:54494181-54494313,exon:54496988-54497014,exon:54501586-54501644,exon:54502126-54502250,exon:54502623-54502778	P1,P4,P6	266	542421486	SNX14
novel_circ_0004706	1	54528561	54529700	-	1139	200	ENSSSCG00000004293;	exon:54528562-54528640,exon:54529580-54529700	P1,P6	66	345307	SNX14
novel_circ_0004707	1	54576237	54576836	-	599	272	ENSSSCG00000004294;	exon:54576238-54576359,exon:54576687-54576836	P1,P3,P4,P6	79136	972926598470	SYNCRIP
novel_circ_0004709	1	55666251	55669095	+	2844	370	ENSSSCG00000035281;	exon:55666252-55666406,exon:55666600-55666678,exon:55668960-55669095	P1,P3,P4,P6	14211910	70765441	ZNF292
novel_circ_0004712	1	559998	567852	+	7854	371	ENSSSCG00000030155;	exon:559999-560105,exon:566064-566173,exon:567699-567852	P1	5	117	PHF10
novel_circ_0004715	1	56049752	56052896	-	3144	294	ENSSSCG00000004307;	exon:56049753-56049902,exon:56052753-56052896	P6	5	177	AKIRIN2
novel_circ_0004723	1	593017	598149	+	5132	264	ENSSSCG00000004008;	exon:593018-593156,exon:598025-598149	P4,P6	45	62	-
novel_circ_0004726	1	66353975	66356192	-	2217	325	ENSSSCG00000037594;	exon:66353976-66354146,exon:66355324-66355377,exon:66356093-66356192	P1,P3,P4,P6	4457	216180172211	PNISR
novel_circ_0004734	1	7117528	7166248	-	48720	359	ENSSSCG00000004039;	exon:7117529-7117628,exon:7163661-7163815,exon:7166145-7166248	P4,P6	75	13197	SLC22A3
novel_circ_0004736	1	7160498	7166248	-	5750	546	ENSSSCG00000004039;	exon:7160499-7160616,exon:7161460-7161628,exon:7163661-7163815,exon:7166145-7166248	P1,P3,P4,P6	65312	156154170144	SLC22A3
novel_circ_0004742	1	7375883	7384261	-	8378	208	ENSSSCG00000004044;	exon:7384054-7384261	P1,P3,P4,P6	3526	2052205317771682	IGF2R
novel_circ_0004748	1	74043727	74052367	-	8640	328	ENSSSCG00000004382;	exon:74043728-74043840,exon:74045955-74046069,exon:74052268-74052367	P1,P3,P4	382	238245253	SEC63
novel_circ_0004752	1	7441990	7453019	-	11029	364	ENSSSCG00000004044;	exon:7441991-7442089,exon:7443939-7444063,exon:7452880-7453019	P1,P3,P4,P6	4567	1393139212101137	IGF2R
novel_circ_0004756	1	75753868	75759232	+	5364	301	ENSSSCG00000004405;	exon:75753869-75754002,exon:75759066-75759232	P1,P3,P4,P6	3596	72705858	FIG4
novel_circ_0004758	1	7594611	7598381	+	3770	303	ENSSSCG00000004048;	exon:7594612-7594738,exon:7598206-7598381	P1,P3,P4,P6	88102	13121090920815	TCP1
novel_circ_0004759	1	7630577	7642879	-	12302	153	ENSSSCG00000004050;	exon:7636589-7636647,exon:7640070-7640125,exon:7642842-7642879	P6	5	1135	-
novel_circ_0004764	1	76967216	76980603	+	13387	280	ENSSSCG00000004394;	exon:76967217-76967331,exon:76980439-76980603	P1,P4,P6	325	745	RPF2
novel_circ_0004767	1	77080125	77116270	+	36145	145	ENSSSCG00000004419;ENSSSCG00000004394;	exon:77080126-77080270	P6	5	39	SLC16A10;RPF2
novel_circ_0004768	1	77086748	77087208	+	460	460	ENSSSCG00000004419;ENSSSCG00000004394;	exon:77086749-77087208	P1,P3,P4,P6	25241439	1291277654	SLC16A10;RPF2
novel_circ_0004772	1	77263698	77270404	-	6706	312	ENSSSCG00000025703;	exon:77263699-77263817,exon:77270212-77270404	P1,P3,P4,P6	8656	82975252	REV3L
novel_circ_0004786	1	8434506	8444226	+	9720	193	ENSSSCG00000004058;	exon:8434507-8434602,exon:8444130-8444226	P1,P4,P6	283	85611741292	EZR
novel_circ_0004793	1	87134226	87153004	+	18778	411	ENSSSCG00000004473;	exon:87134227-87134377,exon:87134473-87134571,exon:87152844-87153004	P1,P3,P4,P6	814710	138130165195	PHIP
novel_circ_0004802	1	9191140	9195425	-	4285	288	ENSSSCG00000030535;	exon:9191141-9191266,exon:9192613-9192687,exon:9195339-9195425	P1,P3,P4,P6	961316	728579749760	SNX9
novel_circ_0004805	1	92459863	92460262	-	399	304	ENSSSCG00000004487;	exon:92459864-92460054,exon:92460150-92460262	P3,P4	53	117109	MTO1
novel_circ_0004806	1	92498447	92500271	+	1824	445	ENSSSCG00000021383;	exon:92498448-92498550,exon:92499930-92500271	P1,P3,P4,P6	5245	3438438568	CGAS
novel_circ_0004813	1	95742425	95742917	-	492	377	ENSSSCG00000004499;	exon:95742426-95742650,exon:95742766-95742917	P1,P3,P4	643	464641033620	ATP5F1A
novel_circ_0004821	1	96493193	96516009	-	22816	85	ENSSSCG00000034730;	exon:96507478-96507562	P3	7	122	PIAS2
novel_circ_0004824	1	97447507	97451864	-	4357	300	ENSSSCG00000004505;	exon:97447508-97447582,exon:97449592-97449726,exon:97451775-97451864	P1,P3,P4,P6	85210	227235170157	SMAD2
novel_circ_0004825	1	98929604	98931423	-	1819	269	ENSSSCG00000004508;	exon:98929605-98929747,exon:98931298-98931423	P3	9	141	DYM
novel_circ_0004828	1	99045292	99046690	-	1398	313	ENSSSCG00000035007;	exon:99045293-99045484,exon:99046570-99046690	P1,P3,P4,P6	3565	2203198518341787	RPL17-C18orf32
novel_circ_0005439	3	100156441	100174216	+	17775	335	ENSSSCG00000036418;	exon:100156442-100156545,exon:100169951-100170081,exon:100174117-100174216	P1,P3,P4,P6	6532	3541115165	SLC8A1
novel_circ_0005440	3	100567191	100568063	+	872	491	ENSSSCG00000008470;	exon:100567192-100567604,exon:100567986-100568063	P1,P3,P4	644	10611868	THUMPD2
novel_circ_0005447	3	101765609	101780247	+	14638	346	ENSSSCG00000020878;	exon:101765610-101765728,exon:101775859-101775931,exon:101779712-101779793,exon:101780176-101780247	P1,P3,P4,P6	10844	225189184178	HNRNPLL
novel_circ_0005449	3	102298273	102298741	-	468	468	ENSSSCG00000008488;	exon:102298274-102298741	P1	7	16	RMDN2
novel_circ_0005456	3	103074953	103078717	+	3764	310	ENSSSCG00000008496;	exon:103074954-103075134,exon:103078589-103078717	P1,P3,P6	6912	3304032524	EIF2AK2
novel_circ_0005474	3	107086912	107096098	-	9186	174	ENSSSCG00000008513;	exon:107086913-107087086	P1,P4,P6	325	158144135	BIRC6
novel_circ_0005476	3	107096800	107105816	-	9016	143	ENSSSCG00000008513;	exon:107096801-107096943	P1	5	141	BIRC6
novel_circ_0005482	3	107146964	107147569	-	605	424	ENSSSCG00000008513;	exon:107146965-107147173,exon:107147355-107147569	P3,P4,P6	547	152119133	BIRC6
novel_circ_0005483	3	107177123	107191608	-	14485	161	ENSSSCG00000008513;	exon:107177124-107177284	P3,P4,P6	479	175219171	BIRC6
novel_circ_0005484	3	107180687	107191608	-	10921	226	ENSSSCG00000008513;	exon:107180688-107180913	P1,P6	54	185165	BIRC6
novel_circ_0005490	3	107214186	107229406	-	15220	377	ENSSSCG00000008513;	exon:107214187-107214269,exon:107216966-107217077,exon:107229225-107229406	P1,P3,P4,P6	6895	268259206214	BIRC6
novel_circ_0005492	3	107317576	107324947	-	7371	404	ENSSSCG00000035747;	exon:107317577-107317654,exon:107322232-107322403,exon:107324794-107324947	P1,P4,P6	9108	642584692	YIPF4
novel_circ_0005498	3	107609925	107613737	+	3812	225	ENSSSCG00000008515;	exon:107609926-107610038,exon:107613626-107613737	P1,P6	56	326294	MEMO1
novel_circ_0005499	3	107609925	107636043	+	26118	449	ENSSSCG00000008515;	exon:107609926-107610038,exon:107613626-107613737,exon:107634731-107634811,exon:107635901-107636043	P1,P3,P4,P6	16141322	532509420456	MEMO1
novel_circ_0005500	3	107609925	107644742	+	34817	302	ENSSSCG00000008515;	exon:107609926-107610038,exon:107613626-107613737,exon:107644666-107644742	P1,P3,P4,P6	8884	443400343347	MEMO1
novel_circ_0005507	3	110335380	110339809	-	4429	427	ENSSSCG00000008536;ENSSSCG00000008534;	exon:110335381-110335467,exon:110336983-110337154,exon:110339118-110339182,exon:110339707-110339809	P6	5	130	--;WDR43
novel_circ_0005508	3	110335380	110344032	-	8652	227	ENSSSCG00000008536;ENSSSCG00000008534;	exon:110335381-110335467,exon:110343893-110344032	P1,P3,P6	425	288300150	--;WDR43
novel_circ_0005509	3	110442414	110451455	-	9041	359	ENSSSCG00000008540;	exon:110442415-110442549,exon:110445455-110445606,exon:110451384-110451455	P1,P3,P6	563	939903712	PPP1CB
novel_circ_0005510	3	110991213	110997758	-	6545	254	ENSSSCG00000026465;	exon:110991214-110991296,exon:110994444-110994514,exon:110997659-110997758	P1,P3,P4	225	253237235	BABAM2
novel_circ_0005514	3	112636836	112653047	-	16211	445	ENSSSCG00000030643;	exon:112636837-112637048,exon:112638438-112638486,exon:112650363-112650437,exon:112652939-112653047	P1,P3,P6	3108	17619974	SELENOI
novel_circ_0005515	3	11268399	11268784	+	385	273	ENSSSCG00000030378;	exon:11268400-11268505,exon:11268618-11268784	P1,P3,P4	352	585549588	LIMK1
novel_circ_0005516	3	11270016	11271721	+	1705	403	ENSSSCG00000030378;	exon:11270017-11270200,exon:11271015-11271101,exon:11271590-11271721	P1,P3,P4,P6	137910	732707684562	LIMK1
novel_circ_0005517	3	11273083	11275965	+	2882	283	ENSSSCG00000030378;	exon:11273084-11273143,exon:11274006-11274071,exon:11275809-11275965	P1,P3,P4,P6	3487	750689716571	LIMK1
novel_circ_0005521	3	112848357	112871469	-	23112	392	ENSSSCG00000008573;	exon:112848358-112848459,exon:112848808-112848897,exon:112854902-112855040,exon:112871409-112871469	P1,P3,P4,P6	5867	2101189717361919	RAB10
novel_circ_0005523	3	113091744	113131647	+	39903	343	ENSSSCG00000008575;	exon:113091745-113091827,exon:113127816-113127924,exon:113131497-113131647	P1,P3,P4,P6	14111113	189163140102	ASXL2
novel_circ_0005524	3	113127815	113131647	+	3832	339	ENSSSCG00000008575;	exon:113127816-113127924,exon:113128274-113128352,exon:113131497-113131647	P1,P3,P4,P6	12161824	209158129101	ASXL2
novel_circ_0005526	3	113127815	113148454	+	20639	253	ENSSSCG00000008575;	exon:113127816-113127924,exon:113148311-113148454	P1,P3,P4,P6	4363	219194129104	ASXL2
novel_circ_0005546	3	114743497	114755035	+	11538	428	ENSSSCG00000008591;	exon:114743498-114743649,exon:114746564-114746613,exon:114751270-114751378,exon:114754919-114755035	P1,P3,P6	425	8573129	ATAD2B
novel_circ_0005549	3	114747244	114755035	+	7791	257	ENSSSCG00000008591;	exon:114747245-114747398,exon:114749184-114749286	P1,P4,P6	254	12099130	ATAD2B
novel_circ_0005551	3	114783338	114785114	+	1776	448	ENSSSCG00000008591;	exon:114783339-114783650,exon:114784979-114785114	P4,P6	412	106163	ATAD2B
novel_circ_0005556	3	11731298	11733763	+	2465	274	ENSSSCG00000007721;	exon:11731299-11731437,exon:11733629-11733763	P1,P4,P6	834	22910686	GTF2I
novel_circ_0005562	3	117885520	117903927	+	18407	272	ENSSSCG00000008600;	exon:117885521-117885589,exon:117894249-117894357,exon:117903834-117903927	P1,P3,P4,P6	117104	224200180217	PUM2
novel_circ_0005566	3	117899268	117903927	+	4659	282	ENSSSCG00000008600;	exon:117899269-117899456,exon:117903834-117903927	P1,P3,P6	435	210224213	PUM2
novel_circ_0005569	3	117952013	117958024	+	6011	438	ENSSSCG00000008600;	exon:117952014-117952143,exon:117957531-117957656,exon:117957843-117958024	P1,P3,P4,P6	14101617	386343329353	PUM2
novel_circ_0005573	3	121918072	121922801	+	4729	206	ENSSSCG00000008621;	exon:121921652-121921758,exon:121922703-121922801	P1,P3	62	5586	NBAS
novel_circ_0005576	3	122089926	122094251	+	4325	381	ENSSSCG00000008621;	intron:122089927-122090094,intron:122093734-122093847,intron:122094153-122094251	P1,P3,P4,P6	16282126	48493544	NBAS
novel_circ_0005581	3	125929695	125943717	+	14022	455	ENSSSCG00000008635;	exon:125929696-125929822,exon:125933710-125933789,exon:125943470-125943717	P1,P6	65	19072	NOL10
novel_circ_0005584	3	125943042	125943717	+	675	422	ENSSSCG00000008635;	exon:125943043-125943216,exon:125943470-125943717	P1,P3,P4,P6	11171612	1932079995	NOL10
novel_circ_0005589	3	126808895	126835182	+	26287	286	ENSSSCG00000008641;	exon:126808896-126809028,exon:126835030-126835182	P1,P3,P6	362	9478791080	ADAM17
novel_circ_0005597	3	126825920	126841540	+	15620	212	ENSSSCG00000008641;	exon:126825921-126826034,exon:126841443-126841540	P4,P6	25	868907	ADAM17
novel_circ_0005598	3	126835029	126841540	+	6511	457	ENSSSCG00000008641;	exon:126835030-126835182,exon:126840089-126840288,exon:126841437-126841540	P1,P4	54	787789	ADAM17
novel_circ_0005603	3	126846418	126848971	+	2553	345	ENSSSCG00000008641;	exon:126846419-126846553,exon:126848011-126848141,exon:126848893-126848971	P1,P3,P4,P6	13648	738695806792	ADAM17
novel_circ_0005604	3	126848010	126848971	+	961	210	ENSSSCG00000008641;	exon:126848011-126848141,exon:126848893-126848971	P1,P3,P4,P6	89913	767692852837	ADAM17
novel_circ_0005605	3	126871892	126883162	-	11270	408	ENSSSCG00000020799;	exon:126871893-126871989,exon:126874486-126874555,exon:126875015-126875102,exon:126883010-126883162	P1,P3,P4,P6	9623	347314240291	CPSF3
novel_circ_0005606	3	126954298	126961596	-	7298	271	ENSSSCG00000008642;	exon:126954299-126954432,exon:126957360-126957408,exon:126961509-126961596	P4,P6	36	1711	ASAP2
novel_circ_0005608	3	1277700	1300791	-	23091	399	ENSSSCG00000038766;	exon:1277701-1277891,exon:1300584-1300791	P1,P4,P6	262	343650	MAD1L1
novel_circ_0005609	3	128905994	128907564	+	1570	317	ENSSSCG00000008647;	exon:128905995-128906109,exon:128907363-128907564	P4,P6	39	18162393	CMPK2
novel_circ_0005610	3	131272240	131272989	+	749	265	ENSSSCG00000025305;	exon:131272241-131272405,exon:131272890-131272989	P1,P3,P4,P6	2476	151153113106	-
novel_circ_0005611	3	131407881	131420474	+	12593	320	ENSSSCG00000028755;	exon:131407882-131408038,exon:131417786-131417848,exon:131420375-131420474	P1,P4,P6	387	288243295	EIPR1
novel_circ_0005614	3	1544385	1548778	-	4393	433	ENSSSCG00000038766;	exon:1544386-1544447,exon:1546231-1546345,exon:1546481-1546611,exon:1548654-1548778	P1,P3,P4,P6	4367	69664052	MAD1L1
novel_circ_0005616	3	1585075	1593768	-	8693	191	ENSSSCG00000040977;	exon:1593578-1593768	P6	8	173	SNX8
novel_circ_0005618	3	16341632	16344832	-	3200	356	ENSSSCG00000007735;	exon:16341633-16341799,exon:16344644-16344832	P1,P4,P6	447	223153150	-
novel_circ_0005622	3	16852713	16853935	-	1222	104	ENSSSCG00000020808;	exon:16852714-16852817	P1,P3,P6	394	1479492	-
novel_circ_0005625	3	17181304	17183201	-	1897	111	ENSSSCG00000007754;	exon:17181305-17181415	P1,P3,P6	637	144114121400	ITGAM
novel_circ_0005628	3	17197539	17198367	-	828	306	ENSSSCG00000007754;	exon:17197540-17197670,exon:17197775-17197845,exon:17198264-17198367	P1,P3,P4,P6	64645785	2465253122842122	ITGAM
novel_circ_0005632	3	17693008	17693900	-	892	367	ENSSSCG00000007789;	exon:17693009-17693186,exon:17693712-17693900	P1,P3,P4,P6	9347	123141114117	-
novel_circ_0005638	3	17822987	17823600	-	613	273	ENSSSCG00000007797;	exon:17822988-17823089,exon:17823184-17823240,exon:17823487-17823600	P3,P4,P6	826	401393411	ITGAL
novel_circ_0005645	3	17849351	17850086	-	735	284	ENSSSCG00000007797;	exon:17849352-17849502,exon:17849954-17850086	P1,P3,P6	564	568595613	ITGAL
novel_circ_0005646	3	17849351	17853152	-	3801	151	ENSSSCG00000007797;	exon:17849352-17849502	P1,P3,P4,P6	4272	617641591674	ITGAL
novel_circ_0005649	3	17849953	17855047	-	5094	528	ENSSSCG00000007797;	exon:17849954-17850086,exon:17853007-17853152,exon:17854675-17854805,exon:17854930-17855047	P1,P3,P4	3911	516543506	ITGAL
novel_circ_0005652	3	18069858	18071726	+	1868	493	ENSSSCG00000027946;	exon:18069859-18069982,exon:18070090-18070221,exon:18071490-18071726	P1,P3,P4,P6	198610	2126199419912083	MVP
novel_circ_0005653	3	18069858	18074367	+	4509	538	ENSSSCG00000027946;	exon:18069859-18069982,exon:18070090-18070221,exon:18074086-18074367	P1,P3,P4,P6	54312	2284215621182350	MVP
novel_circ_0005656	3	18439756	18442149	+	2393	296	ENSSSCG00000036603;	exon:18439757-18439828,exon:18440487-18440566,exon:18442006-18442149	P1,P3,P4,P6	5224	297222186213	-
novel_circ_0005658	3	18470134	18470486	+	352	256	ENSSSCG00000034927;	exon:18470135-18470200,exon:18470297-18470486	P1,P3,P6	526	743659485	-
novel_circ_0005659	3	18512813	18513266	+	453	284	ENSSSCG00000021845;	exon:18512814-18512989,exon:18513159-18513266	P1,P3,P4,P6	9838	226190157135	ATXN2L
novel_circ_0005662	3	18826736	18830614	+	3878	223	ENSSSCG00000007812;	exon:18827129-18827190,exon:18830302-18830335,exon:18830488-18830614	P1	7	360	XPO6
novel_circ_0005676	3	22094560	22119659	-	25099	244	ENSSSCG00000033674;	exon:22094561-22094707,exon:22104568-22104664	P1,P3,P4,P6	47126	1194113110661003	PRKCB
novel_circ_0005678	3	22104567	22119659	-	15092	385	ENSSSCG00000033674;	exon:22104568-22104664,exon:22117735-22117865,exon:22119503-22119659	P1,P3,P4,P6	4534	1193111911101010	PRKCB
novel_circ_0005680	3	22117734	22119659	-	1925	292	ENSSSCG00000033674;	exon:22117735-22117869,exon:22119503-22119659	P1,P3,P4,P6	9191619	120510771100963	PRKCB
novel_circ_0005681	3	22179587	22182745	-	3158	241	ENSSSCG00000033674;	exon:22179588-22179716,exon:22182634-22182745	P1,P3,P4,P6	2445	997970918928	PRKCB
novel_circ_0005682	3	22179587	22218914	-	39327	324	ENSSSCG00000033674;	exon:22179588-22179716,exon:22182634-22182745,exon:22218832-22218914	P1,P3,P4,P6	45811	1030966946938	PRKCB
novel_circ_0005686	3	22705806	22713415	+	7609	488	ENSSSCG00000010798;	exon:22705807-22705891,exon:22707668-22707743,exon:22709563-22709661,exon:22712353-22712476,exon:22713312-22713415	P1,P3,P4,P6	5959	1572150718201533	GGA2
novel_circ_0005690	3	22723620	22730547	+	6927	588	ENSSSCG00000010798;	exon:22723621-22723746,exon:22724821-22724925,exon:22725235-22725263,exon:22727869-22728026,exon:22730378-22730547	P6	7	2082	GGA2
novel_circ_0005696	3	23692699	23704670	-	11971	376	ENSSSCG00000030373;	exon:23692700-23692884,exon:23704480-23704670	P1,P3,P4,P6	32212229	507436314315	METTL9
novel_circ_0005703	3	23956137	23956449	-	312	312	n/a	intergenic_region:23956138-23956449	P1,P3,P6	6117	365331196	--
novel_circ_0005710	3	26683192	26685606	+	2414	293	ENSSSCG00000032531;	exon:26683193-26683348,exon:26685470-26685606	P1,P3,P4,P6	18182546	226201230225	SMG1
novel_circ_0005711	3	26683192	26690578	+	7386	355	ENSSSCG00000032531;	exon:26683193-26683348,exon:26689980-26690105,exon:26690506-26690578	P1,P3,P4,P6	3726	220212253253	SMG1
novel_circ_0005721	3	26701498	26703165	+	1667	412	ENSSSCG00000032531;	exon:26701499-26701629,exon:26701791-26701952,exon:26703047-26703165	P1,P3,P4,P6	18121520	192207246251	SMG1
novel_circ_0005722	3	26701498	26705896	+	4398	331	ENSSSCG00000032531;	exon:26701499-26701629,exon:26705697-26705896	P3,P4,P6	529	222252278	SMG1
novel_circ_0005724	3	26706434	26707696	+	1262	514	ENSSSCG00000032531;	exon:26706435-26706631,exon:26706802-26706963,exon:26707542-26707696	P1,P3,P4,P6	71157	210201237283	SMG1
novel_circ_0005731	3	28428100	28428304	-	204	204	ENSSSCG00000007874;	exon:28428101-28428304	P1	5	572	ABCC1
novel_circ_0005732	3	28428100	28430464	-	2364	297	ENSSSCG00000007874;	exon:28428101-28428304,exon:28430372-28430464	P3,P4,P6	523	660559526	ABCC1
novel_circ_0005735	3	28463268	28472918	-	9650	306	ENSSSCG00000007874;	exon:28463269-28463397,exon:28472742-28472918	P3,P4,P6	2107	564496474	ABCC1
novel_circ_0005747	3	31250807	31253767	+	2960	340	ENSSSCG00000021118;	exon:31250808-31251035,exon:31252163-31252196,exon:31253690-31253767	P1,P3,P4,P6	10668	365310214196	GSPT1
novel_circ_0005750	3	31250810	31253767	+	2957	337	ENSSSCG00000021118;	exon:31250811-31251035,exon:31252163-31252196,exon:31253690-31253767	P1,P4,P6	245	367214196	GSPT1
novel_circ_0005752	3	31255431	31256666	+	1235	477	ENSSSCG00000021118;	exon:31255432-31255612,exon:31256203-31256357,exon:31256526-31256666	P1,P3,P4,P6	7377	417407284228	GSPT1
novel_circ_0005753	3	31255431	31258924	+	3493	275	ENSSSCG00000021118;	exon:31255432-31255612,exon:31258831-31258924	P1,P3,P4,P6	4867	288284196151	GSPT1
novel_circ_0005754	3	31258830	31266844	+	8014	263	ENSSSCG00000021118;	exon:31258831-31258924,exon:31266676-31266844	P1,P3,P4,P6	8335	499479334271	GSPT1
novel_circ_0005755	3	31260665	31266844	+	6179	81	ENSSSCG00000021118;	exon:31260666-31260746	P1,P3,P4,P6	3832	315307214166	GSPT1
novel_circ_0005758	3	31357056	31359294	+	2238	460	ENSSSCG00000007895;	exon:31357057-31357218,exon:31358570-31358766,exon:31359194-31359294	P1,P3,P4,P6	3526	271277164154	ZC3H7A
novel_circ_0005759	3	31358569	31359294	+	725	298	ENSSSCG00000007895;	exon:31358570-31358766,exon:31359194-31359294	P1,P3,P4,P6	41505053	305285169185	ZC3H7A
novel_circ_0005760	3	31360594	31361255	+	661	259	ENSSSCG00000007895;	exon:31360595-31360776,exon:31361179-31361255	P1,P3,P4	636	299232180	ZC3H7A
novel_circ_0005762	3	31385092	31406396	+	21304	441	ENSSSCG00000007896;	exon:31385093-31385309,exon:31393916-31394045,exon:31406303-31406396	P1,P3,P4,P6	6625	13714911783	TXNDC11
novel_circ_0005765	3	32047942	32085104	-	37162	431	ENSSSCG00000026569;	exon:32047943-32048063,exon:32056359-32056487,exon:32059055-32059105,exon:32084975-32085104	P1,P3,P4,P6	14101715	87928691	CLEC16A
novel_circ_0005767	3	32056358	32085104	-	28746	259	ENSSSCG00000026569;	exon:32056359-32056487,exon:32084975-32085104	P1,P4	52	108115	CLEC16A
novel_circ_0005771	3	32569055	32577584	-	8529	224	ENSSSCG00000020675;	exon:32569056-32569154,exon:32575574-32575698	P1,P3,P4,P6	5435	4311	ATF7IP2
novel_circ_0005775	3	33789130	33791943	+	2813	329	ENSSSCG00000007907;	exon:33789131-33789219,exon:33790878-33790986,exon:33791813-33791943	P1,P3,P4,P6	11131013	433413270260	USP7
novel_circ_0005777	3	3610345	3614777	+	4432	157	ENSSSCG00000007576;	exon:3610346-3610502	P3,P4,P6	365	14610678	FOXK1
novel_circ_0005780	3	37566453	37567367	+	914	382	ENSSSCG00000007931;	exon:37566454-37566592,exon:37567125-37567367	P3,P6	35	652711	GLYR1
novel_circ_0005781	3	37566453	37572840	+	6387	283	ENSSSCG00000007931;	exon:37566454-37566592,exon:37571048-37571134,exon:37572784-37572840	P1,P3,P4	573	749634655	GLYR1
novel_circ_0005783	3	37706320	37710535	-	4215	403	ENSSSCG00000007930;ENSSSCG00000035999;	exon:37706321-37706547,exon:37707978-37708043,exon:37710426-37710535	P1,P6	35	16486	MGRN1;NUDT16L1
novel_circ_0005784	3	3820155	3822636	+	2481	263	ENSSSCG00000007580;	exon:3820156-3820325,exon:3822544-3822636	P1,P3,P4,P6	11231029	426398294309	WIPI2
novel_circ_0005787	3	38470923	38472523	+	1600	355	ENSSSCG00000007951;	exon:38470924-38471164,exon:38472410-38472523	P1,P3,P4,P6	511511	111115173200	CREBBP
novel_circ_0005788	3	38483179	38484897	+	1718	368	ENSSSCG00000007951;	exon:38483180-38483282,exon:38483548-38483694,exon:38484780-38484897	P1,P4,P6	253	79120105	CREBBP
novel_circ_0005795	3	39445691	39449600	-	3909	287	ENSSSCG00000037719;	exon:39445692-39445909,exon:39449532-39449600	P1,P3,P4,P6	4362	248261301282	PDPK1
novel_circ_0005800	3	39466945	39478565	-	11620	510	ENSSSCG00000037719;	exon:39466946-39467043,exon:39468153-39468297,exon:39478299-39478565	P1,P3,P4,P6	631013	226232293307	PDPK1
novel_circ_0005811	3	40446250	40457300	+	11050	521	ENSSSCG00000022963;	exon:40446251-40446460,exon:40456609-40456785,exon:40457167-40457300	P1,P3,P4,P6	71127	38491750	-
novel_circ_0005815	3	40456608	40457300	+	692	311	ENSSSCG00000022963;	exon:40456609-40456785,exon:40457167-40457300	P1,P3,P4,P6	7111915	60643560	-
novel_circ_0005816	3	40456608	40471377	+	14769	565	ENSSSCG00000022963;	exon:40456609-40456785,exon:40457167-40457300,exon:40469709-40469844,exon:40471260-40471377	P3,P4,P6	826	444733	-
novel_circ_0005818	3	40469708	40490735	+	21027	136	ENSSSCG00000022963;	exon:40469709-40469844	P1,P3,P4,P6	12762	39553241	-
novel_circ_0005821	3	40901262	40917549	+	16287	383	ENSSSCG00000008009;	exon:40901263-40901411,exon:40912910-40912975,exon:40917382-40917549	P1,P4,P6	533	165149120	LMF1
novel_circ_0005823	3	40982270	40983997	-	1727	643	ENSSSCG00000041715;	exon:40982271-40982371,exon:40983225-40983377,exon:40983609-40983997	P1,P3,P4,P6	916614	4875	--
novel_circ_0005824	3	41229780	41244904	-	15124	244	ENSSSCG00000035854;	exon:41229781-41229930,exon:41244811-41244904	P1,P4,P6	552	211013	RAB11FIP3
novel_circ_0005825	3	41382090	41389501	+	7411	384	ENSSSCG00000023204;	exon:41382091-41382228,exon:41389256-41389501	P1,P3	26	188167	AXIN1
novel_circ_0005826	3	41385892	41389501	+	3609	246	ENSSSCG00000023204;	exon:41389256-41389501	P1	8	177	AXIN1
novel_circ_0005834	3	42001402	42012685	-	11283	274	ENSSSCG00000008068;	exon:42001403-42001550,exon:42012560-42012685	P1,P4,P6	463	418268307	IARS
novel_circ_0005835	3	42011358	42012685	-	1327	403	ENSSSCG00000008068;	exon:42011359-42011478,exon:42011730-42011886,exon:42012560-42012685	P1,P3,P4,P6	56611	325281198224	IARS
novel_circ_0005847	3	42881921	42882168	+	247	247	ENSSSCG00000008079;	exon:42881922-42882168	P1,P3,P4,P6	7648	347376264275	FAM120A
novel_circ_0005848	3	42881921	42887048	+	5127	330	ENSSSCG00000008079;	exon:42881922-42882168,exon:42886966-42887048	P1,P3,P4,P6	1513513	367393290288	FAM120A
novel_circ_0005850	3	42881921	42902838	+	20917	556	ENSSSCG00000008079;	exon:42881922-42882168,exon:42886966-42887048,exon:42901412-42901540,exon:42902742-42902838	P1,P3,P4,P6	62418	371346284259	FAM120A
novel_circ_0005853	3	42919425	42920029	+	604	376	ENSSSCG00000008079;	exon:42919426-42919523,exon:42919752-42920029	P4	5	360	FAM120A
novel_circ_0005854	3	4303784	4308978	-	5194	256	ENSSSCG00000021285;	exon:4303785-4303918,exon:4308857-4308978	P4,P6	35	7878	RNF216
novel_circ_0005856	3	43720975	43722600	+	1625	445	ENSSSCG00000008090;	exon:43720976-43721024,exon:43721202-43721374,exon:43722378-43722600	P1,P3,P4,P6	9488	1.22301e+17	IL1A
novel_circ_0005874	3	44434019	44438793	-	4774	424	ENSSSCG00000008103;	exon:44434020-44434193,exon:44434377-44434525,exon:44438693-44438793	P1,P3,P4,P6	7625	51749812311185	MERTK
novel_circ_0005883	3	46703620	46705138	-	1518	450	ENSSSCG00000008123;	exon:46703621-46703780,exon:46704048-46704145,exon:46704587-46704639,exon:46705000-46705138	P4,P6	74	7431109	ARID5A
novel_circ_0005885	3	47004816	47007823	+	3007	500	ENSSSCG00000034105;ENSSSCG00000008132;	exon:47004817-47005022,exon:47006767-47006877,exon:47006957-47007039,exon:47007724-47007823	P1,P3,P4,P6	137167	12391047736595	TMEM127;STARD7
novel_circ_0005890	3	47619649	47620978	-	1329	338	ENSSSCG00000008137;	exon:47619650-47619799,exon:47620199-47620319,exon:47620912-47620978	P1,P3,P4,P6	131399	628572387388	-
novel_circ_0005896	3	48893038	48909045	+	16007	363	ENSSSCG00000008143;	exon:48893039-48893066,exon:48894234-48894282,exon:48895583-48895626,exon:48898981-48899041,exon:48908865-48909045	P1,P3,P4,P6	66114	221173144162	UXS1
novel_circ_0005897	3	49135556	49135742	-	186	186	ENSSSCG00000008144;	exon:49135557-49135742	P3,P6	4044	398519	NCK2
novel_circ_0005898	3	49493942	49496419	+	2477	350	ENSSSCG00000024636;	exon:49493943-49494137,exon:49496265-49496419	P1,P3,P4,P6	1313516	90746247	TGFBRAP1
novel_circ_0005899	3	4974526	4977015	+	2489	215	ENSSSCG00000034768;	exon:4974527-4974609,exon:4976533-4976597,exon:4976949-4977015	P1,P4	25	10568	CYTH3
novel_circ_0005913	3	53042581	53055099	+	12518	541	ENSSSCG00000008168;	exon:53042582-53042832,exon:53050886-53050982,exon:53054907-53055099	P1,P3,P4,P6	1991412	350358197191	RNF149
novel_circ_0005914	3	53044455	53055099	+	10644	345	ENSSSCG00000008168;	exon:53044456-53044524,exon:53048427-53048509,exon:53054907-53055099	P3,P4,P6	254	397241211	RNF149
novel_circ_0005915	3	53073337	53077591	-	4254	318	ENSSSCG00000008167;	exon:53073338-53073490,exon:53077427-53077591	P1,P3,P4,P6	10798	231222168207	CNOT11
novel_circ_0005919	3	537212	542897	+	5685	451	ENSSSCG00000040103;	exon:537213-537291,exon:537485-537566,exon:542187-542327,exon:542670-542745,exon:542825-542897	P1,P3,P4,P6	15121420	610467350343	-
novel_circ_0005921	3	54832392	54848408	+	16016	120	ENSSSCG00000008179;	exon:54848289-54848408	P3,P6	72	6838	REV1
novel_circ_0005922	3	54832392	54850266	+	17874	221	ENSSSCG00000008179;	exon:54850046-54850266	P1,P3,P4,P6	13652	62634648	REV1
novel_circ_0005928	3	56427941	56428793	+	852	316	ENSSSCG00000008192;	exon:56427942-56428080,exon:56428174-56428283,exon:56428727-56428793	P1,P3	45	249241	TMEM131
novel_circ_0005931	3	56975158	56975594	+	436	277	ENSSSCG00000040434;	exon:56975159-56975249,exon:56975409-56975594	P1,P3,P6	926	728297	KANSL3
novel_circ_0005937	3	58325678	58346953	-	21275	156	ENSSSCG00000008221;	exon:58346798-58346953	P4	5	552	KDM3A
novel_circ_0005939	3	58332948	58339989	-	7041	379	ENSSSCG00000008221;	exon:58332949-58333112,exon:58336056-58336108,exon:58339735-58339823,exon:58339917-58339989	P1,P3,P4,P6	1715816	315342417531	KDM3A
novel_circ_0005941	3	58340506	58346953	-	6447	384	ENSSSCG00000008221;	exon:58340507-58340631,exon:58341512-58341614,exon:58346798-58346953	P1,P3,P4,P6	4283	389353510577	KDM3A
novel_circ_0005949	3	59357264	59361230	+	3966	262	ENSSSCG00000008239;	exon:59357265-59357300,exon:59360547-59360639,exon:59361098-59361230	P1,P3,P4	524	822777106929	CAPG
novel_circ_0005951	3	59360037	59361230	+	1193	376	ENSSSCG00000008239;	exon:59360038-59360187,exon:59360547-59360639,exon:59361098-59361230	P4,P6	74	83048349	CAPG
novel_circ_0005954	3	59424958	59425872	-	914	914	ENSSSCG00000050627;	exon:59424959-59425872	P1	26	796	--
novel_circ_0005955	3	59631094	59654085	-	22991	168	ENSSSCG00000008242;	exon:59653918-59654085	P6	5	441	KCMF1
novel_circ_0005967	3	6763924	6770048	+	6124	195	ENSSSCG00000023320;	exon:6763925-6764052,exon:6765271-6765337	P1,P3,P4,P6	6329	7787349021180	CYP3A29
novel_circ_0005970	3	68173389	68177234	-	3845	340	ENSSSCG00000008261;	exon:68173390-68173545,exon:68177051-68177234	P3,P4	45	347270	HK2
novel_circ_0005972	3	68856273	68865379	+	9106	395	ENSSSCG00000039221;	exon:68856274-68856440,exon:68862843-68862936,exon:68865246-68865379	P1,P3,P4	462	265823631957	MOB1A
novel_circ_0005975	3	69222607	69225802	+	3195	383	ENSSSCG00000008298;	exon:69222608-69222654,exon:69222920-69222995,exon:69225543-69225802	P1,P3,P4,P6	97515	301295278358	DUSP11
novel_circ_0005977	3	69262708	69269649	-	6941	182	ENSSSCG00000037977;	exon:69262709-69262772,exon:69269532-69269649	P3,P6	73	4315	ALMS1
novel_circ_0005983	3	70018030	70040230	+	22200	419	ENSSSCG00000008310;	exon:70018031-70018196,exon:70023969-70024016,exon:70040026-70040230	P1,P6	74	337449	EXOC6B
novel_circ_0005988	3	70283523	70295087	+	11564	315	ENSSSCG00000008310;	exon:70283524-70283658,exon:70294908-70295087	P1,P6	25	283378	EXOC6B
novel_circ_0005998	3	72257085	72262713	+	5628	539	ENSSSCG00000023409;	exon:72257086-72257184,exon:72257866-72257938,exon:72258105-72258137,exon:72259377-72259464,exon:72261685-72261788,exon:72261861-72261926,exon:72262638-72262713	P1,P3,P4,P6	85713	213195263380	TIA1
novel_circ_0005999	3	72262637	72270592	+	7955	464	ENSSSCG00000023409;	exon:72262638-72262713,exon:72268081-72268322,exon:72270447-72270592	P1,P6	27	202425	TIA1
novel_circ_0006001	3	72300369	72313890	+	13521	274	ENSSSCG00000008332;	exon:72300370-72300480,exon:72313728-72313890	P1,P3,P6	1255	677685	C2orf42
novel_circ_0006003	3	72304431	72313890	+	9459	268	ENSSSCG00000008332;	exon:72304432-72304536,exon:72313728-72313890	P3	5	77	C2orf42
novel_circ_0006011	3	73046114	73053892	+	7778	462	ENSSSCG00000008339;	exon:73046115-73046240,exon:73049791-73049849,exon:73050759-73050893,exon:73052323-73052384,exon:73053813-73053892	P1,P4,P6	865	6798931070	GFPT1
novel_circ_0006017	3	74093227	74102190	+	8963	319	ENSSSCG00000008353;	exon:74093228-74093328,exon:74098412-74098513,exon:74102075-74102190	P1,P6	52	13198	WDR92
novel_circ_0006020	3	7553136	7553955	-	819	139	ENSSSCG00000033356;	exon:7553137-7553275	P1,P3	53	176137	RRN3
novel_circ_0006027	3	77371815	77378404	-	6589	152	ENSSSCG00000008363;	exon:77378253-77378404	P1,P3,P4,P6	6333	271238255315	AFTPH
novel_circ_0006036	3	78013713	78014790	-	1077	236	ENSSSCG00000008368;	exon:78013714-78013821,exon:78014663-78014790	P3,P4,P6	642	11979701047	UGP2
novel_circ_0006040	3	7928956	7929871	+	915	672	ENSSSCG00000021941;ENSSSCG00000031461;	exon:7928957-7929474,exon:7929718-7929871	P1,P3,P4,P6	10956	1901799775	-;ZKSCAN1
novel_circ_0006044	3	80290982	80295248	+	4266	326	ENSSSCG00000028228;	exon:80290983-80291117,exon:80295058-80295248	P1,P3,P4,P6	121073	819759627616	XPO1
novel_circ_0006052	3	80880274	80880696	-	422	318	ENSSSCG00000008388;	exon:80880275-80880487,exon:80880592-80880696	P1,P4	47	131151	REL
novel_circ_0006053	3	80892874	80901790	-	8916	241	ENSSSCG00000008388;	exon:80892875-80892966,exon:80899164-80899312	P1,P3,P4,P6	4252	138159164185	REL
novel_circ_0006056	3	83349427	83358984	+	9557	217	ENSSSCG00000008394;	exon:83349428-83349486,exon:83354960-83355016,exon:83358884-83358984	P3,P4,P6	1135	162311	FANCL
novel_circ_0006067	3	85671623	85679444	+	7821	117	ENSSSCG00000008398;	exon:85679328-85679444	P1,P3,P6	352	643622539	PPP4R3B
novel_circ_0006073	3	85889606	85928604	+	38998	291	ENSSSCG00000008406;	exon:85889607-85889744,exon:85927204-85927275,exon:85928524-85928604	P1,P3,P4,P6	145115	736717470355	CCDC88A
novel_circ_0006074	3	85889606	85938096	+	48490	238	ENSSSCG00000008406;	exon:85889607-85889744,exon:85937997-85938096	P1,P3,P4,P6	11275	644652425362	CCDC88A
novel_circ_0006098	3	87308887	87310440	+	1553	420	ENSSSCG00000008412;	exon:87308888-87308941,exon:87309235-87309364,exon:87310003-87310084,exon:87310287-87310440	P3	5	236	PSME4
novel_circ_0006099	3	87311543	87312575	+	1032	126	ENSSSCG00000008412;	exon:87312450-87312575	P3	5	228	PSME4
novel_circ_0006104	3	87419738	87425067	+	5329	368	ENSSSCG00000008415;	exon:87419739-87419947,exon:87424909-87425067	P1,P3,P4	552	11110896	ASB3
novel_circ_0006108	3	92283613	92299786	-	16173	349	ENSSSCG00000029593;	exon:92283614-92283678,exon:92287276-92287400,exon:92299628-92299786	P1,P3,P4,P6	4654	178177123114	FOXN2
novel_circ_0006110	3	92761994	92762903	+	909	358	ENSSSCG00000029485;	exon:92761995-92762122,exon:92762248-92762332,exon:92762759-92762903	P1,P6	93	9298	FBXO11
novel_circ_0006111	3	92761994	92764582	+	2588	258	ENSSSCG00000029485;	exon:92761995-92762122,exon:92764453-92764582	P1,P3,P4,P6	7225	7390102100	FBXO11
novel_circ_0006112	3	92761994	92768371	+	6377	138	ENSSSCG00000029485;	exon:92768234-92768371	P1,P3,P6	262	917393	FBXO11
novel_circ_0006116	3	93119515	93150924	-	31409	589	ENSSSCG00000008428;	exon:93119516-93119625,exon:93131718-93131917,exon:93150646-93150924	P1,P3,P4,P6	19201814	316307165136	MSH2
novel_circ_0006120	3	93149327	93150924	-	1597	426	ENSSSCG00000008428;	exon:93149328-93149474,exon:93150646-93150924	P3	6	315	MSH2
novel_circ_0006124	3	93174831	93179511	-	4680	433	ENSSSCG00000008429;	exon:93174832-93175032,exon:93176331-93176432,exon:93178276-93178339,exon:93179446-93179511	P1,P3,P4,P6	35392432	7904677558306137	EPCAM
novel_circ_0006134	3	94934783	94946499	+	11716	233	ENSSSCG00000008445;	exon:94944703-94944799,exon:94946364-94946499	P1,P4,P6	546	758775	SRBD1
novel_circ_0006135	3	94934783	94958933	+	24150	167	ENSSSCG00000008445;	exon:94934784-94934950	P3,P6	54	7267	SRBD1
novel_circ_0006139	3	9529511	9540038	+	10527	406	ENSSSCG00000007681;	exon:9529512-9529649,exon:9533266-9533389,exon:9538443-9538519,exon:9539972-9540038	P3,P4,P6	246	371328380	CUX1
novel_circ_0006143	3	96116879	96124120	+	7241	259	ENSSSCG00000008448;	exon:96116880-96117002,exon:96123985-96124120	P3,P4,P6	553	744659	PREPL
novel_circ_0006144	3	96249367	96260927	-	11560	288	ENSSSCG00000008451;	exon:96249368-96249425,exon:96249808-96249919,exon:96260810-96260927	P1,P3,P4,P6	11131112	358389356394	-
novel_circ_0006151	3	96497330	96508961	+	11631	366	ENSSSCG00000008452;	exon:96497331-96497457,exon:96497819-96497963,exon:96508868-96508961	P1,P3	36	537473	LRPPRC
novel_circ_0006158	3	98047437	98059798	-	12361	413	ENSSSCG00000008467;	exon:98047438-98047573,exon:98056723-98056818,exon:98058591-98058701,exon:98059729-98059798	P1,P3,P4,P6	8837	493464292297	EML4
novel_circ_0006159	3	98047437	98064327	-	16890	545	ENSSSCG00000008467;	exon:98047438-98047573,exon:98047688-98047822,exon:98062554-98062703,exon:98064204-98064327	P1,P3,P4,P6	33182429	527448278260	EML4
novel_circ_0006160	3	98047437	98074295	-	26858	445	ENSSSCG00000008467;	exon:98047438-98047573,exon:98047688-98047822,exon:98074122-98074295	P1,P3,P4,P6	4627	438437236241	EML4
novel_circ_0006161	3	98047687	98064327	-	16640	355	ENSSSCG00000008467;	exon:98047688-98047822,exon:98056723-98056818,exon:98064204-98064327	P1,P3,P4,P6	3226	554446326258	EML4
novel_circ_0006163	3	98056722	98064327	-	7605	551	ENSSSCG00000008467;	exon:98056723-98056818,exon:98058591-98058701,exon:98059729-98059798,exon:98062554-98062703,exon:98064204-98064327	P1,P3,P4,P6	67713	505447292223	EML4
novel_circ_0006164	3	98056722	98074295	-	17573	399	ENSSSCG00000008467;	exon:98056723-98056818,exon:98072143-98072271,exon:98074122-98074295	P1,P3,P4,P6	4366	416436250204	EML4
novel_circ_0006165	3	98062553	98064327	-	1774	274	ENSSSCG00000008467;	exon:98062554-98062703,exon:98064204-98064327	P1,P3,P4,P6	8876	491395308252	EML4
novel_circ_0004838	2	102535640	102539766	-	4126	473	ENSSSCG00000014168;	exon:102535641-102535728,exon:102535883-102536007,exon:102539507-102539766	P1,P3,P4,P6	18171314	19417585128	ELL2
novel_circ_0004842	2	105133459	105134798	-	1339	270	ENSSSCG00000014177;	exon:105133460-105133600,exon:105134670-105134798	P1,P3,P4,P6	6794	211186215239	CHD1
novel_circ_0004844	2	105138387	105140919	-	2532	334	ENSSSCG00000014177;	exon:105138388-105138518,exon:105139207-105139248,exon:105140759-105140919	P6	6	284	CHD1
novel_circ_0004850	2	114338108	114343919	-	5811	298	ENSSSCG00000022845;	exon:114338109-114338220,exon:114343734-114343919	P1,P3,P6	534	586613904	PJA2
novel_circ_0004855	2	115894553	115897120	+	2567	352	ENSSSCG00000014199;	exon:115894554-115894661,exon:115896485-115896582,exon:115896975-115897120	P1,P3,P4,P6	23710	215186105112	WDR36
novel_circ_0004856	2	116750434	116783960	-	33526	468	ENSSSCG00000014204;	exon:116750435-116750650,exon:116762050-116762202,exon:116783862-116783960	P1,P3,P4,P6	21111822	288313347433	DCP2
novel_circ_0004857	2	116750434	116784964	-	34530	311	ENSSSCG00000014204;	exon:116750435-116750650,exon:116784870-116784964	P1,P3,P4,P6	9463	338335369497	DCP2
novel_circ_0004859	2	116750434	116788291	-	37857	391	ENSSSCG00000014204;	intron:116750435-116750650,intron:116783862-116783960,intron:116788216-116788291	P1,P3,P4,P6	2369	133159165197	DCP2
novel_circ_0004860	2	116783861	116793088	-	9227	99	ENSSSCG00000014204;	exon:116783862-116783960	P1,P3,P4,P6	1814820	378323389582	DCP2
novel_circ_0004864	2	11703761	11712043	-	8282	363	ENSSSCG00000013119;	exon:11703762-11703872,exon:11706956-11707064,exon:11710784-11710851,exon:11711969-11712043	P1,P3,P4,P6	79109	161115301112977	STX3
novel_circ_0004865	2	11703761	11712713	-	8952	286	ENSSSCG00000013119;	exon:11703762-11703872,exon:11711969-11712043,exon:11712614-11712713	P1,P3	35	14101354	STX3
novel_circ_0004866	2	11705836	11707064	-	1228	318	ENSSSCG00000013119;	exon:11705837-11705971,exon:11706053-11706126,exon:11706956-11707064	P1,P3,P4,P6	2583	1773166711931079	STX3
novel_circ_0004873	2	119314308	119323278	-	8970	96	ENSSSCG00000014214;	exon:119323183-119323278	P3,P4,P6	252	368466518	TRIM36
novel_circ_0004874	2	119319490	119320122	-	632	379	ENSSSCG00000014214;	exon:119319491-119319615,exon:119319869-119320122	P3,P6	25	385545	TRIM36
novel_circ_0004881	2	12212761	12226972	-	14211	162	ENSSSCG00000013145;	exon:12212762-12212923	P4	5	111	DTX4
novel_circ_0004887	2	123076247	123083549	+	7302	307	ENSSSCG00000027857;	exon:123076248-123076375,exon:123083371-123083549	P1,P3,P4,P6	6545	184190135198	DMXL1
novel_circ_0004894	2	12565203	12565570	+	367	256	ENSSSCG00000021176;	exon:12565204-12565377,exon:12565489-12565570	P1,P3,P4,P6	681010	427378257245	LPXN
novel_circ_0004896	2	126314243	126316000	+	1757	284	ENSSSCG00000022790;	exon:126314244-126314319,exon:126315539-126315652,exon:126315907-126316000	P1,P3,P4,P6	6933	9248709661118	SNX2
novel_circ_0004900	2	127080035	127082160	+	2125	384	ENSSSCG00000014240;	exon:127080036-127080184,exon:127081926-127082160	P1,P3,P4,P6	7554	67689796	CSNK1G3
novel_circ_0004905	2	13159375	13174559	-	15184	104	ENSSSCG00000013174;	exon:13159376-13159479	P6	5	389	CTNND1
novel_circ_0004911	2	133638587	133638912	+	325	325	ENSSSCG00000036686;ENSSSCG00000033213;	exon:133638588-133638912	P1,P3,P4,P6	18191719	601487535560	CDC42SE2;LYRM7
novel_circ_0004915	2	133976285	133983650	-	7365	316	ENSSSCG00000014269;	exon:133976286-133976454,exon:133983504-133983650	P1,P3,P4,P6	121097	304275277277	FNIP1
novel_circ_0004919	2	134015624	134034219	-	18595	219	ENSSSCG00000014269;	exon:134015625-134015716,exon:134034093-134034219	P1,P4,P6	252	267226285	FNIP1
novel_circ_0004931	2	135356734	135361038	+	4304	322	ENSSSCG00000014292;	exon:135356735-135356792,exon:135358787-135358927,exon:135360916-135361038	P1,P3,P4,P6	11222	480360301340	HSPA4
novel_circ_0004940	2	136907205	136907907	+	702	334	ENSSSCG00000014304;	exon:136907206-136907366,exon:136907735-136907907	P1,P3,P4,P6	5338	199177163167	SEC24A
novel_circ_0004943	2	136907205	136916014	+	8809	274	ENSSSCG00000014304;	exon:136907206-136907366,exon:136915902-136916014	P6	7	157	SEC24A
novel_circ_0004944	2	136907205	136920524	+	13319	280	ENSSSCG00000014304;	exon:136907206-136907366,exon:136920406-136920524	P1,P3,P6	346	182173156	SEC24A
novel_circ_0004945	2	136907205	136933834	+	26629	335	ENSSSCG00000014304;	exon:136907206-136907366,exon:136933661-136933834	P1,P3,P4,P6	5443	187163150149	SEC24A
novel_circ_0004947	2	136909180	136916014	+	6834	326	ENSSSCG00000014304;	exon:136909181-136909283,exon:136913998-136914107,exon:136915902-136916014	P1	5	216	SEC24A
novel_circ_0004950	2	136959574	136962720	+	3146	527	ENSSSCG00000038955;	exon:136959575-136960035,exon:136962655-136962720	P4,P6	56	281248	CAMLG
novel_circ_0004953	2	137591762	137592492	-	730	305	ENSSSCG00000014307;	exon:137591763-137591960,exon:137592386-137592492	P1,P3,P4,P6	88815	723645576553	H2AFY
novel_circ_0004955	2	138308108	138320744	+	12636	120	ENSSSCG00000014319;	exon:138320625-138320744	P6	5	69	SMAD5
novel_circ_0004958	2	140023009	140031581	-	8572	574	ENSSSCG00000029125;	exon:140023010-140023167,exon:140025867-140025962,exon:140030957-140031098,exon:140031404-140031581	P1,P3,P4,P6	138169	257244204250	FAM13B
novel_circ_0004969	2	140754234	140757554	+	3320	474	ENSSSCG00000014339;	exon:140754235-140754504,exon:140757351-140757554	P1,P3,P4,P6	5334	11421009943973	CTNNA1
novel_circ_0004971	2	141219339	141220554	+	1215	420	ENSSSCG00000014343;	exon:141219340-141219465,exon:141219993-141220118,exon:141220387-141220554	P1,P3,P4,P6	17121817	894746700768	-
novel_circ_0004972	2	141219339	141222143	+	2804	258	ENSSSCG00000014343;	exon:141219340-141219465,exon:141222012-141222143	P1,P3,P4,P6	913520	1019806692795	-
novel_circ_0004978	2	142190604	142202172	+	11568	285	ENSSSCG00000014364;	exon:142190605-142190758,exon:142201248-142201283,exon:142202078-142202172	P1,P3,P6	325	322250246	ANKHD1
novel_circ_0004981	2	142195746	142213033	+	17287	488	ENSSSCG00000014364;	exon:142195747-142195894,exon:142196593-142196740,exon:142212842-142213033	P6	7	307	ANKHD1
novel_circ_0004986	2	142406867	142407330	+	463	371	ENSSSCG00000014376;	exon:142406868-142406995,exon:142407088-142407330	P1,P3,P6	445	168157132	HARS2
novel_circ_0004994	2	144466341	144485328	+	18987	412	ENSSSCG00000014399;	exon:144466342-144466452,exon:144473587-144473691,exon:144479318-144479418,exon:144485234-144485328	P1,P3,P4,P6	6445	41355149	ARHGAP26
novel_circ_0004996	2	144473586	144485328	+	11742	200	ENSSSCG00000014399;	exon:144473587-144473691,exon:144485234-144485328	P1,P3,P4,P6	3562	52435958	ARHGAP26
novel_circ_0004999	2	144609014	144612731	+	3717	253	ENSSSCG00000014399;	exon:144609015-144609102,exon:144611047-144611105,exon:144612626-144612731	P1,P3,P4,P6	54212	21334836	ARHGAP26
novel_circ_0005003	2	14583384	14584665	-	1281	537	ENSSSCG00000023709;	exon:14583385-14583663,exon:14584408-14584665	P1,P3,P4,P6	3532	257234192172	PTPRJ
novel_circ_0005006	2	147170888	147175048	-	4160	317	ENSSSCG00000014406;	exon:147170889-147171049,exon:147171998-147172021,exon:147172571-147172644,exon:147174991-147175048	P1,P3,P4,P6	6267	61279	PRELID2
novel_circ_0005017	2	14951584	14958977	+	7393	228	ENSSSCG00000040838;	exon:14956936-14957062,exon:14958877-14958977	P3,P6	74	64	AGBL2
novel_circ_0005020	2	149681913	149706426	+	24513	307	ENSSSCG00000014427;	exon:149681914-149682103,exon:149706310-149706426	P1,P3,P4,P6	12697	190176188189	FBXO38
novel_circ_0005029	2	151040091	151052939	+	12848	370	ENSSSCG00000014440;	exon:151040092-151040230,exon:151046469-151046567,exon:151052808-151052939	P1,P3,P6	625	178144122	HMGXB3
novel_circ_0005030	2	151040091	151057468	+	17377	139	ENSSSCG00000014440;	exon:151040092-151040230	P1,P3,P4,P6	2428	210173150124	HMGXB3
novel_circ_0005034	2	151057064	151065003	+	7939	653	ENSSSCG00000014440;	exon:151057065-151057468,exon:151063258-151063356,exon:151064854-151065003	P1,P3,P4,P6	67712	197178158161	HMGXB3
novel_circ_0005035	2	151057064	151069641	+	12577	128	ENSSSCG00000014440;	exon:151069514-151069641	P1,P4,P6	858	200172172	HMGXB3
novel_circ_0005038	2	151059994	151065003	+	5009	249	ENSSSCG00000014440;	exon:151063258-151063356,exon:151064854-151065003	P1,P3,P4,P6	3355	238217157171	HMGXB3
novel_circ_0005039	2	151059994	151069641	+	9647	304	ENSSSCG00000014440;	exon:151059995-151060170,exon:151069514-151069641	P1,P3,P4,P6	1281610	241175171182	HMGXB3
novel_circ_0005040	2	151059994	151093067	+	33073	185	ENSSSCG00000014440;	exon:151092883-151093067	P1	8	239	HMGXB3
novel_circ_0005042	2	151068703	151069641	+	938	430	ENSSSCG00000014440;	exon:151068704-151069005,exon:151069514-151069641	P1,P3,P4,P6	133113134138	241190188175	HMGXB3
novel_circ_0005043	2	151068703	151093067	+	24364	487	ENSSSCG00000014440;	exon:151068704-151069005,exon:151092883-151093067	P1,P3,P4,P6	18182519	239188167143	HMGXB3
novel_circ_0005044	2	151091930	151093067	+	1137	317	ENSSSCG00000014440;	exon:151091931-151092062,exon:151092883-151093067	P1,P3,P4,P6	11221213	236141162162	HMGXB3
novel_circ_0005048	2	15137501	15143152	+	5651	209	ENSSSCG00000013233;ENSSSCG00000013239;	exon:15137502-15137581,exon:15143024-15143152	P1,P4,P6	263	339287298	CELF1;PSMC3
novel_circ_0005050	2	151686103	151689933	-	3830	261	ENSSSCG00000021427;	exon:151686104-151686201,exon:151688943-151689050,exon:151689879-151689933	P1,P4,P6	247	285199186	DCTN4
novel_circ_0005052	2	15284634	15290356	-	5722	217	ENSSSCG00000013241;ENSSSCG00000013235;	exon:15284635-15284742,exon:15290248-15290356	P1,P4	37	139194	NR1H3;MADD
novel_circ_0005054	2	15289072	15290356	-	1284	336	ENSSSCG00000013235;ENSSSCG00000013241;	exon:15289073-15289178,exon:15289282-15289402,exon:15290248-15290356	P3,P4,P6	453	147223179	MADD;NR1H3
novel_circ_0005055	2	15322374	15323114	-	740	671	ENSSSCG00000013235;ENSSSCG00000013241;	exon:15322375-15322836,exon:15322906-15323114	P1,P3,P4,P6	299273255369	4238364648585578	MADD;NR1H3
novel_circ_0005059	2	15878196	15885692	-	7496	471	ENSSSCG00000013257;	exon:15878197-15878337,exon:15880478-15880524,exon:15883953-15884072,exon:15884462-15884542,exon:15885611-15885692	P1,P3,P4,P6	5334	184207157189	ATG13
novel_circ_0005061	2	15967839	15970677	+	2838	427	ENSSSCG00000013262;	exon:15967840-15968093,exon:15970505-15970677	P1,P3,P4,P6	2481716	102777962	AMBRA1
novel_circ_0005064	2	15968764	15970677	+	1913	416	ENSSSCG00000013262;	exon:15968765-15968823,exon:15969547-15969730,exon:15970505-15970677	P1,P3,P6	696	1069076	AMBRA1
novel_circ_0005072	2	17225981	17227421	-	1440	492	ENSSSCG00000013276;	exon:17225982-17226244,exon:17226845-17226948,exon:17227297-17227421	P4,P6	36	65	PRDM11
novel_circ_0005078	2	2079636	2085863	-	6227	358	ENSSSCG00000012856;	exon:2079637-2079782,exon:2081188-2081327,exon:2085792-2085863	P1,P4,P6	525	844491567	NAP1L4
novel_circ_0005079	2	2081187	2089434	-	8247	344	ENSSSCG00000012856;	exon:2081188-2081327,exon:2085792-2085863,exon:2089303-2089434	P1,P3,P4,P6	2229	755597441527	NAP1L4
novel_circ_0005081	2	2134406	2139037	-	4631	264	ENSSSCG00000012857;	exon:2134407-2134488,exon:2136567-2136635,exon:2138925-2139037	P1,P3,P4,P6	14467	313277216201	CARS
novel_circ_0005082	2	2171377	2192206	-	20829	217	ENSSSCG00000041954;	exon:2171378-2171465,exon:2192078-2192206	P1,P3	26	144129	-
novel_circ_0005085	2	24692675	24708196	-	15521	130	ENSSSCG00000013292;	exon:24692676-24692724,exon:24705882-24705962	P1,P4	35	10935	PRR5L
novel_circ_0005087	2	24705881	24708196	-	2315	369	ENSSSCG00000013292;	exon:24705882-24705962,exon:24707909-24708196	P1,P6	74	12147	PRR5L
novel_circ_0005093	2	25835942	25838898	-	2956	300	ENSSSCG00000013297;	exon:25835943-25836173,exon:25838830-25838898	P1,P3,P4	642	523647943767	CD44
novel_circ_0005100	2	26502034	26518029	-	15995	242	ENSSSCG00000013302;	exon:26502035-26502165,exon:26517919-26518029	P1,P3	25	15521437	CAT
novel_circ_0005102	2	26845792	26846177	-	385	265	ENSSSCG00000013305;	exon:26845793-26845901,exon:26846022-26846177	P3,P4,P6	253	130617071867	CAPRIN1
novel_circ_0005114	2	3078322	3092483	-	14161	248	ENSSSCG00000037451;	exon:3078323-3078488,exon:3092402-3092483	P1,P3	45	224217	PPFIA1
novel_circ_0005119	2	3092100	3092483	-	383	283	ENSSSCG00000037451;	exon:3092101-3092301,exon:3092402-3092483	P1,P3,P4,P6	102610	213179137122	PPFIA1
novel_circ_0005120	2	3092100	3098647	-	6547	534	ENSSSCG00000037451;	exon:3092101-3092301,exon:3092402-3092483,exon:3097456-3097554,exon:3098496-3098647	P1,P3,P4,P6	67138	302226164163	PPFIA1
novel_circ_0005121	2	3096936	3098647	-	1711	419	ENSSSCG00000037451;	exon:3096937-3097030,exon:3097382-3097554,exon:3098496-3098647	P1,P3,P4,P6	60385156	294257148155	PPFIA1
novel_circ_0005122	2	3096936	3107181	-	10245	224	ENSSSCG00000037451;	exon:3106958-3107181	P1,P3,P4	747	222216141	PPFIA1
novel_circ_0005124	2	3124712	3126923	-	2211	324	ENSSSCG00000037451;	exon:3124713-3124934,exon:3126822-3126923	P1,P3,P4,P6	6658	338307244178	PPFIA1
novel_circ_0005129	2	40640775	40653859	+	13084	310	ENSSSCG00000013362;	exon:40640776-40640911,exon:40653686-40653859	P1,P4	53	277174	UEVLD
novel_circ_0005132	2	40652466	40663668	+	11202	64	ENSSSCG00000013362;	exon:40663605-40663668	P1,P3,P4	533	280256215	UEVLD
novel_circ_0005134	2	40697274	40700984	+	3710	159	n/a	intergenic_region:40697275-40697341,intergenic_region:40700893-40700984	P1,P6	64	452743	--
novel_circ_0005135	2	40768230	40787526	-	19296	292	ENSSSCG00000013363;	exon:40768231-40768348,exon:40787353-40787526	P3,P6	26	68	LDHC
novel_circ_0005139	2	40819037	40820292	-	1255	279	ENSSSCG00000013366;	exon:40819038-40819211,exon:40820188-40820292	P3,P4,P6	373	202821804017440	LDHA
novel_circ_0005146	2	40910437	40920659	+	10222	179	ENSSSCG00000049136;ENSSSCG00000037358;	exon:40920481-40920659	P1,P3,P4,P6	41024	275215283311	--;HPS5
novel_circ_0005147	2	40921353	40925620	+	4267	423	ENSSSCG00000037358;	exon:40921354-40921512,exon:40922048-40922233,exon:40925543-40925620	P3,P4,P6	8210	368623781	HPS5
novel_circ_0005148	2	40932075	40936710	+	4635	378	ENSSSCG00000037358;	exon:40932076-40932182,exon:40936440-40936710	P1,P4,P6	427	4758301000	HPS5
novel_circ_0005158	2	4412501	4422440	-	9939	493	ENSSSCG00000012884;	exon:4412502-4412623,exon:4415002-4415132,exon:4415974-4416028,exon:4417634-4417731,exon:4422354-4422440	P1,P3,P4,P6	72314	276242258254	PPP6R3
novel_circ_0005159	2	4412501	4442066	-	29565	536	ENSSSCG00000012884;	exon:4412502-4412623,exon:4415002-4415132,exon:4439896-4440048,exon:4441937-4442066	P1,P3,P4,P6	4425	356303303311	PPP6R3
novel_circ_0005160	2	4428978	4442066	-	13088	332	ENSSSCG00000012884;	exon:4428979-4429064,exon:4431225-4431340,exon:4441937-4442066	P1,P4,P6	773	336265325	PPP6R3
novel_circ_0005164	2	4431224	4442066	-	10842	311	ENSSSCG00000012884;	exon:4431225-4431340,exon:4436087-4436151,exon:4441937-4442066	P1,P3,P4,P6	4426	352329292373	PPP6R3
novel_circ_0005165	2	4436086	4440048	-	3962	368	ENSSSCG00000012884;	exon:4436087-4436151,exon:4437791-4437940,exon:4439896-4440048	P1,P3,P4,P6	4543	357359305351	PPP6R3
novel_circ_0005166	2	4439895	4459058	-	19163	204	ENSSSCG00000012884;	exon:4456428-4456493,exon:4458921-4459058	P1,P4,P6	252	372317359	PPP6R3
novel_circ_0005170	2	4449335	4459058	-	9723	431	ENSSSCG00000012884;	exon:4449336-4449449,exon:4454067-4454179,exon:4456428-4456493,exon:4458921-4459058	P6	5	348	PPP6R3
novel_circ_0005172	2	44747120	44750065	+	2945	370	ENSSSCG00000013391;	exon:44747121-44747209,exon:44748381-44748451,exon:44748559-44748688,exon:44749986-44750065	P1,P3,P4,P6	54108	1558143318452363	PSMA1
novel_circ_0005178	2	47082274	47090981	-	8707	303	ENSSSCG00000031706;	exon:47082275-47082368,exon:47086066-47086158,exon:47090866-47090981	P1,P3,P4,P6	1561015	75705835	-
novel_circ_0005183	2	47485143	47491725	-	6582	273	ENSSSCG00000013402;	exon:47485144-47485248,exon:47491558-47491725	P1,P3,P4	247	234246204	USP47
novel_circ_0005184	2	47486152	47489786	-	3634	378	ENSSSCG00000013402;	exon:47486153-47486265,exon:47488488-47488543,exon:47489130-47489206,exon:47489655-47489786	P1,P3,P4,P6	96812	210184161187	USP47
novel_circ_0005185	2	47486152	47491725	-	5573	546	ENSSSCG00000013402;	exon:47486153-47486265,exon:47488488-47488543,exon:47489130-47489206,exon:47489655-47489786,exon:47491558-47491725	P1,P3,P4,P6	4277	240218195242	USP47
novel_circ_0005203	2	50877352	50886317	+	8965	125	ENSSSCG00000013984;	exon:50886193-50886317	P1,P4,P6	485	675171	SNAP47
novel_circ_0005211	2	56892732	56897960	-	5228	341	ENSSSCG00000013940;	exon:56892733-56892902,exon:56897790-56897960	P1,P3	52	11894	NLRP3
novel_circ_0005212	2	56897120	56897960	-	840	342	ENSSSCG00000013940;	exon:56897121-56897291,exon:56897790-56897960	P1,P3,P6	644	1108681	NLRP3
novel_circ_0005215	2	5782768	5784337	-	1569	616	ENSSSCG00000038008;	exon:5782769-5783192,exon:5784146-5784337	P1,P6	910	307823	RBM14
novel_circ_0005217	2	58270837	58271233	+	396	281	ENSSSCG00000013930;	exon:58270838-58270927,exon:58271043-58271233	P3,P4,P6	262	224177223	ATP13A1
novel_circ_0005219	2	58456861	58478376	-	21515	358	ENSSSCG00000013938;	exon:58456862-58457130,exon:58478288-58478376	P1,P3,P4,P6	7324	230192220173	GATAD2A
novel_circ_0005230	2	59261729	59262716	+	987	394	ENSSSCG00000013905;	exon:59261730-59261950,exon:59262544-59262716	P1,P3,P4,P6	106108	564561553560	FKBP8
novel_circ_0005234	2	594390	606966	+	12576	342	ENSSSCG00000012836;	exon:594391-594459,exon:603367-603509,exon:606837-606966	P1,P3,P4,P6	2274	326357336300	AP2A2
novel_circ_0005236	2	59680627	59681693	-	1066	262	ENSSSCG00000013895;	exon:59680628-59680706,exon:59681239-59681259,exon:59681442-59681514,exon:59681605-59681693	P1,P3,P4,P6	1217109	38416834	MAST3
novel_circ_0005237	2	603366	606966	+	3600	467	ENSSSCG00000012836;	exon:603367-603509,exon:604976-605169,exon:606837-606966	P1,P3,P4,P6	6161014	335344339343	AP2A2
novel_circ_0005238	2	60466632	60468872	-	2240	256	ENSSSCG00000013876;	exon:60467089-60467222,exon:60468751-60468872	P1,P3,P4,P6	4454	433420344288	MYO9B
novel_circ_0005242	2	60502167	60503198	-	1031	264	ENSSSCG00000013876;	exon:60502168-60502268,exon:60502533-60502632,exon:60503136-60503198	P1,P3,P4,P6	95611	565549414363	MYO9B
novel_circ_0005244	2	6114128	6114797	-	669	265	ENSSSCG00000012955;	exon:6114129-6114224,exon:6114338-6114433,exon:6114725-6114797	P1,P3,P6	328	594559491	RAB1B
novel_circ_0005246	2	617037	618581	+	1544	357	ENSSSCG00000012836;	exon:617038-617220,exon:618408-618581	P1,P6	82	404371	AP2A2
novel_circ_0005248	2	61865515	61867084	-	1569	277	ENSSSCG00000013842;	exon:61865516-61865593,exon:61866790-61866854,exon:61866951-61867084	P1,P3,P4,P6	10766	1111034954	CYP4F3
novel_circ_0005254	2	621539	627163	+	5624	296	ENSSSCG00000012836;	exon:621540-621700,exon:627029-627163	P1,P3,P4,P6	10355	380403334353	AP2A2
novel_circ_0005256	2	62307778	62308097	+	319	319	ENSSSCG00000022227;	exon:62307779-62308097	P4	5	160	BRD4
novel_circ_0005259	2	62307778	62313757	+	5979	665	ENSSSCG00000022227;	exon:62307779-62308097,exon:62309612-62309683,exon:62312200-62312337,exon:62313622-62313757	P1,P3,P4,P6	915880113	9410010975	BRD4
novel_circ_0005261	2	62437669	62438547	+	878	258	ENSSSCG00000013830;	exon:62437670-62437871,exon:62438492-62438547	P1,P3	25	588524	ILVBL
novel_circ_0005263	2	64646454	64651353	+	4899	222	ENSSSCG00000013787;	exon:64646455-64646492,exon:64651170-64651353	P1,P6	27	12882	ADGRE3
novel_circ_0005265	2	64840342	64840811	+	469	339	ENSSSCG00000013776;	exon:64840343-64840553,exon:64840684-64840811	P1,P4,P6	532	980630766	DDX39A
novel_circ_0005266	2	64857304	64858129	-	825	276	ENSSSCG00000013775;	exon:64857305-64857460,exon:64858010-64858129	P4	7	1000	ADGRE5
novel_circ_0005268	2	65141047	65141379	-	332	234	ENSSSCG00000013766;	exon:65141048-65141121,exon:65141220-65141379	P1,P4,P6	556	15110996	IL27RA
novel_circ_0005272	2	66331347	66334518	+	3171	437	ENSSSCG00000013720;	exon:66331348-66331521,exon:66333097-66333242,exon:66334402-66334518	P1,P3,P4,P6	37411	522466384449	-
novel_circ_0005274	2	6793377	6794056	-	679	679	ENSSSCG00000041050;	exon:6793378-6794056	P1,P3,P4,P6	361321383416	519518737764	--
novel_circ_0005284	2	69853255	69853745	+	490	400	ENSSSCG00000028512;	exon:69853256-69853427,exon:69853518-69853745	P1,P3,P4,P6	915913	527488345394	LDLR
novel_circ_0005287	2	70778753	70781692	+	2939	433	ENSSSCG00000013604;	exon:70778754-70778835,exon:70780460-70780566,exon:70781351-70781449,exon:70781548-70781692	P1,P3,P4,P6	7353	876754539475	MYO1F
novel_circ_0005289	2	70780459	70781692	+	1233	351	ENSSSCG00000013604;	exon:70780460-70780566,exon:70781351-70781449,exon:70781548-70781692	P1,P3,P6	866	979836511	MYO1F
novel_circ_0005294	2	71609782	71611442	-	1660	372	ENSSSCG00000013570;	exon:71609783-71609948,exon:71611237-71611442	P3	5	232	MCOLN1
novel_circ_0005300	2	72170302	72185394	-	15092	452	ENSSSCG00000040016;	exon:72170303-72170394,exon:72171247-72171313,exon:72179822-72180006,exon:72185287-72185394	P1,P3,P4,P6	19151315	390319227225	-
novel_circ_0005305	2	72198155	72198933	-	778	420	ENSSSCG00000040016;	exon:72198156-72198385,exon:72198655-72198749,exon:72198839-72198933	P1,P3,P4,P6	46312	180150120117	-
novel_circ_0005306	2	72238151	72240303	-	2152	298	ENSSSCG00000013556;	exon:72238152-72238271,exon:72240126-72240303	P1,P3,P4,P6	26332535	1184110611101322	-
novel_circ_0005307	2	72238151	72246138	-	7987	120	ENSSSCG00000013556;	exon:72238152-72238271	P1,P3,P6	532	115610331250	-
novel_circ_0005308	2	72290968	72291580	-	612	303	ENSSSCG00000013556;	exon:72290969-72291115,exon:72291425-72291580	P3,P6	83	12131433	-
novel_circ_0005310	2	72336163	72337754	-	1591	117	ENSSSCG00000013553;	exon:72337638-72337754	P1,P3,P4,P6	7537	11471033713677	VAV1
novel_circ_0005315	2	73280305	73281077	+	772	328	ENSSSCG00000027128;	exon:73280306-73280393,exon:73280756-73280878,exon:73280961-73281077	P1,P3	28	380341	LONP1
novel_circ_0005326	2	75886221	75887941	+	1720	340	ENSSSCG00000013467;	exon:75886222-75886369,exon:75887588-75887694,exon:75887857-75887941	P1,P6	66	327322	SGTA
novel_circ_0005329	2	76582776	76583208	-	432	432	ENSSSCG00000013445;	exon:76582777-76583208	P1,P3,P4,P6	78712	329248222232	CSNK1G2
novel_circ_0005330	2	77377825	77378193	-	368	264	ENSSSCG00000039542;	exon:77377826-77377972,exon:77378077-77378193	P1	6	854	CNN2
novel_circ_0005331	2	77379616	77380927	-	1311	327	ENSSSCG00000039542;	exon:77379617-77379754,exon:77379852-77379918,exon:77380806-77380927	P1,P3,P4,P6	41047	754664449457	CNN2
novel_circ_0005344	2	78887693	78889324	-	1631	373	ENSSSCG00000014020;	exon:78887694-78887909,exon:78889168-78889324	P1,P6	35	29362281	CANX
novel_circ_0005346	2	78892189	78893995	-	1806	465	ENSSSCG00000014020;	exon:78892190-78892379,exon:78893183-78893375,exon:78893914-78893995	P3,P4,P6	448	293526942869	CANX
novel_circ_0005349	2	78994800	78999927	-	5127	238	ENSSSCG00000014023;	exon:78994801-78994902,exon:78997389-78997458,exon:78999862-78999927	P1,P3,P4,P6	4453	245251178206	RUFY1
novel_circ_0005351	2	79002337	79010277	-	7940	288	ENSSSCG00000014023;	exon:79002338-79002399,exon:79008269-79008392,exon:79010176-79010277	P1,P4	45	270195	RUFY1
novel_circ_0005352	2	7917524	7918215	-	691	351	ENSSSCG00000021620;	exon:7917525-7917645,exon:7917899-7918001,exon:7918089-7918215	P1,P3,P4,P6	3534	114694410931276	STIP1
novel_circ_0005360	2	80975761	80992288	+	16527	397	ENSSSCG00000014048;ENSSSCG00000022508;	exon:80975762-80975826,exon:80978749-80978825,exon:80985215-80985315,exon:80992135-80992288	P1,P3,P4,P6	20376	1039988102	HK3;UIMC1
novel_circ_0005367	2	82117896	82137277	+	19381	462	ENSSSCG00000022661;	exon:82117897-82117988,exon:82132067-82132141,exon:82136892-82137033,exon:82137125-82137277	P1,P3,P4,P6	55714	98889771	FCHO2
novel_circ_0005368	2	82132066	82137277	+	5211	228	ENSSSCG00000022661;	exon:82132067-82132141,exon:82137125-82137277	P1,P3,P6	645	11612385	FCHO2
novel_circ_0005381	2	8388247	8390219	+	1972	289	ENSSSCG00000013054;	exon:8388248-8388304,exon:8389129-8389221,exon:8390081-8390219	P1,P3,P4,P6	21181619	471399441464	ATL3
novel_circ_0005384	2	84567147	84573216	+	6069	284	ENSSSCG00000014082;	intron:84567148-84567311,intron:84573097-84573216	P1	5	81	POLK
novel_circ_0005386	2	85500414	85518807	+	18393	538	ENSSSCG00000014088;	exon:85500415-85500502,exon:85507179-85507342,exon:85511777-85511937,exon:85518683-85518807	P4	5	205	IQGAP2
novel_circ_0005389	2	85895663	85901430	+	5767	292	ENSSSCG00000014094;	exon:85895664-85895766,exon:85901242-85901430	P1,P3,P4,P6	135103	167164151130	-
novel_circ_0005395	2	87745802	87755118	-	9316	399	ENSSSCG00000014110;ENSSSCG00000038535;	exon:87745803-87746010,exon:87754928-87755118	P3,P4	46	344232	DMGDH;ARSB
novel_circ_0005396	2	87745802	87760449	-	14647	187	ENSSSCG00000014110;ENSSSCG00000038535;	exon:87760263-87760449	P1,P3,P4,P6	6432	331312196216	DMGDH;ARSB
novel_circ_0005403	2	88863297	88876193	-	12896	221	ENSSSCG00000014119;	exon:88863298-88863424,exon:88876100-88876193	P3,P6	35	393134	SERINC5
novel_circ_0005404	2	88863297	88900788	-	37491	295	ENSSSCG00000014119;	exon:88863298-88863424,exon:88900621-88900788	P1,P3,P4	522	458487195	SERINC5
novel_circ_0005405	2	88876099	88879456	-	3357	356	ENSSSCG00000014119;	exon:88876100-88876193,exon:88878455-88878537,exon:88879278-88879456	P1,P3,P4,P6	6444	330336134111	SERINC5
novel_circ_0005407	2	89061669	89065183	+	3514	109	ENSSSCG00000014121;	exon:89061670-89061778	P1,P3,P6	543	501367610	ZFYVE16
novel_circ_0005413	2	89119408	89129740	+	10332	262	ENSSSCG00000014123;	exon:89119409-89119534,exon:89129605-89129740	P1,P3,P4,P6	2235	147131171219	FAM151B
novel_circ_0005418	2	89359612	89384364	+	24752	300	ENSSSCG00000014126;	exon:89359613-89359800,exon:89384253-89384364	P1,P3,P4,P6	103108	38293724	MSH3
novel_circ_0005422	2	90580650	90594124	+	13474	237	ENSSSCG00000025210;ENSSSCG00000014132;	exon:90580651-90580789,exon:90594027-90594124	P1,P3,P4	445	8169	ATG10;-
novel_circ_0005423	2	9104082	9104824	+	742	214	ENSSSCG00000030653;	exon:9104083-9104187,exon:9104339-9104447	P1,P3,P4,P6	2376	403368359360	GANAB
novel_circ_0005424	2	91384390	91391360	+	6970	325	ENSSSCG00000014136;	exon:91384391-91384539,exon:91391185-91391360	P3,P6	27	5169	VCAN
novel_circ_0005434	2	95657633	95680452	-	22819	551	ENSSSCG00000014148;	intron:95657634-95657790,intron:95661294-95661391,intron:95663974-95664057,intron:95667479-95667544,intron:95677695-95677798,intron:95680411-95680452	P1,P3,P4,P6	28611	65608480	TMEM161B
novel_circ_0005436	2	95657660	95677798	-	20138	416	ENSSSCG00000014148;	exon:95657661-95657790,exon:95661294-95661391,exon:95663974-95664057,exon:95677695-95677798	P1,P3,P4,P6	1112119	152153163176	TMEM161B
novel_circ_0006681	5	101541821	101568428	+	26607	279	ENSSSCG00000038973;	exon:101561359-101561477,exon:101568269-101568428	P1,P3	52	675538	PPP1R12A
novel_circ_0006682	5	101541821	101572595	+	30774	276	ENSSSCG00000038973;	exon:101541822-101541952,exon:101572451-101572595	P1,P3,P4,P6	4826	552504468445	PPP1R12A
novel_circ_0006686	5	101608095	101613366	+	5271	122	ENSSSCG00000038973;	exon:101613245-101613366	P1,P3,P6	632	523454452	PPP1R12A
novel_circ_0006690	5	103047327	103053371	-	6044	297	ENSSSCG00000029249;	exon:103047328-103047502,exon:103053250-103053371	P1,P4	82	215157	NAV3
novel_circ_0006691	5	103047327	103070213	-	22886	371	ENSSSCG00000029249;	exon:103047328-103047502,exon:103059924-103060035,exon:103070130-103070213	P1,P4	72	222172	NAV3
novel_circ_0006696	5	103106864	103107920	-	1056	404	ENSSSCG00000029249;	exon:103106865-103107135,exon:103107788-103107920	P1,P3,P4,P6	612911	265246182140	NAV3
novel_circ_0006700	5	104306761	104311175	-	4414	347	ENSSSCG00000000952;	exon:104306762-104306856,exon:104307764-104307921,exon:104311082-104311175	P1,P3,P6	463	1179477	ZDHHC17
novel_circ_0006701	5	104306761	104314137	-	7376	410	ENSSSCG00000000952;	exon:104306762-104306856,exon:104307764-104307921,exon:104311082-104311175,exon:104314075-104314137	P1,P3,P4,P6	2448	1121027575	ZDHHC17
novel_circ_0006709	5	10822967	10823778	-	811	303	ENSSSCG00000000136;	exon:10822968-10823130,exon:10823639-10823778	P1,P3,P4,P6	20203321	1964218315551334	CSF2RB
novel_circ_0006718	5	15457312	15462085	+	4773	136	ENSSSCG00000000199;	exon:15461950-15462085	P6	5	28	SPATS2
novel_circ_0006721	5	16309168	16315966	+	6798	377	ENSSSCG00000028516;	exon:16309169-16309316,exon:16309953-16310105,exon:16315891-16315966	P6	5	366	LARP4
novel_circ_0006722	5	16309168	16320268	+	11100	148	ENSSSCG00000028516;	exon:16309169-16309316	P3,P4	52	516360	LARP4
novel_circ_0006723	5	16309168	16322891	+	13723	104	ENSSSCG00000028516;	exon:16322788-16322891	P1,P6	82	553356	LARP4
novel_circ_0006724	5	16309168	16328852	+	19684	313	ENSSSCG00000028516;	exon:16309169-16309316,exon:16327409-16327519,exon:16328799-16328852	P1,P3,P6	3510	453409312	LARP4
novel_circ_0006727	5	16315890	16333246	+	17356	320	ENSSSCG00000028516;	exon:16315891-16315966,exon:16320132-16320268,exon:16333140-16333246	P4,P6	56	345334	LARP4
novel_circ_0006734	5	16526819	16531299	+	4480	213	ENSSSCG00000029196;	exon:16526820-16527032	P1,P4,P6	452	276245257	DIP2B
novel_circ_0006740	5	16575454	16581665	+	6211	315	ENSSSCG00000029196;	exon:16575455-16575564,exon:16575704-16575784,exon:16581542-16581665	P6	5	248	DIP2B
novel_circ_0006749	5	19696952	19697539	+	587	278	ENSSSCG00000000295;	exon:19696953-19697098,exon:19697408-19697539	P3,P4,P6	633	119713431531	NCKAP1L
novel_circ_0006756	5	21239121	21252562	-	13441	465	ENSSSCG00000000364;ENSSSCG00000000366;	exon:21239122-21239190,exon:21240759-21240784,exon:21244635-21244663,exon:21245071-21245144,exon:21246136-21246187,exon:21250124-21250191,exon:21250419-21250465,exon:21252463-21252562	P1,P4,P6	285	490370381	SARNP;DNAJC14
novel_circ_0006757	5	21266387	21266734	-	347	264	ENSSSCG00000000366;	exon:21266388-21266490,exon:21266574-21266734	P1,P3,P6	356	583576516	DNAJC14
novel_circ_0006759	5	21267343	21267784	-	441	227	ENSSSCG00000000366;	exon:21267344-21267463,exon:21267678-21267784	P3,P4,P6	236	535407410	DNAJC14
novel_circ_0006771	5	21986591	21987400	-	809	415	ENSSSCG00000000405;	exon:21986592-21986793,exon:21987188-21987400	P6	6	4267	-
novel_circ_0006773	5	22005743	22009750	-	4007	373	ENSSSCG00000000406;	exon:22005744-22005833,exon:22008784-22008882,exon:22009412-22009481,exon:22009637-22009750	P1,P3,P4,P6	5568	106796014061487	PTGES3
novel_circ_0006774	5	22008783	22009750	-	967	283	ENSSSCG00000000406;	exon:22008784-22008882,exon:22009412-22009481,exon:22009637-22009750	P1,P3,P4,P6	749510496	109996814821487	PTGES3
novel_circ_0006776	5	22479998	22480791	+	793	384	n/a	intergenic_region:22479999-22480181,intergenic_region:22480591-22480791	P1,P3,P4,P6	56115	323431383293	--
novel_circ_0006779	5	2600834	2638003	-	37169	314	ENSSSCG00000000955;	exon:2600835-2600962,exon:2619764-2619839,exon:2637894-2638003	P3,P4,P6	564	168193177	TBC1D22A
novel_circ_0006784	5	2637893	2692132	-	54239	354	ENSSSCG00000000955;	exon:2637894-2638003,exon:2675422-2675536,exon:2692004-2692132	P1,P3,P4,P6	123615	200194162183	TBC1D22A
novel_circ_0006785	5	2675421	2692132	-	16711	307	ENSSSCG00000000955;	exon:2675422-2675536,exon:2688838-2688900,exon:2692004-2692132	P1,P3,P4,P6	56575955	244217191193	TBC1D22A
novel_circ_0006790	5	27173897	27179635	+	5738	125	ENSSSCG00000000458;	exon:27173898-27174022	P6	6	206	MON2
novel_circ_0006797	5	2758818	2762997	-	4179	57	ENSSSCG00000000955;	exon:2762941-2762997	P1,P3,P4	975	284244232	TBC1D22A
novel_circ_0006800	5	28832465	28858296	+	25831	324	ENSSSCG00000031103;ENSSSCG00000000466;	exon:28832466-28832599,exon:28858107-28858296	P1,P3,P6	353	417318166	TBK1;XPOT
novel_circ_0006803	5	28850612	28858296	+	7684	355	ENSSSCG00000031103;ENSSSCG00000000466;	exon:28850613-28850707,exon:28851529-28851598,exon:28858107-28858296	P3,P4	67	328183	TBK1;XPOT
novel_circ_0006807	5	2906977	2911166	-	4189	332	ENSSSCG00000031441;	exon:2906978-2907098,exon:2910956-2911166	P1,P3,P4,P6	2353	271587	GRAMD4
novel_circ_0006814	5	293302	294773	-	1471	269	ENSSSCG00000000970;	exon:293303-293367,exon:294570-294773	P3,P4,P6	252	158136149	PPP6R2
novel_circ_0006815	5	29660598	29663091	+	2493	259	ENSSSCG00000000469;	exon:29660599-29660678,exon:29662913-29663091	P1,P3,P6	252	959369	LEMD3
novel_circ_0006819	5	32950688	32956888	+	6200	363	ENSSSCG00000032595;	exon:32950689-32950756,exon:32950872-32950953,exon:32951967-32952035,exon:32956745-32956888	P1,P4,P6	633	1007766879	RAP1B
novel_circ_0006840	5	35632405	35633470	-	1065	427	ENSSSCG00000000509;	exon:35632406-35632643,exon:35633282-35633470	P1,P3,P4,P6	105611	701137477	ZFC3H1
novel_circ_0006841	5	35635563	35638764	-	3201	307	ENSSSCG00000000509;	exon:35635564-35635750,exon:35638645-35638764	P1,P3,P4,P6	6538	1301489295	ZFC3H1
novel_circ_0006842	5	35635563	35640848	-	5285	625	ENSSSCG00000000509;	exon:35635564-35635750,exon:35637116-35637299,exon:35640489-35640610,exon:35640717-35640848	P1,P3,P4,P6	118420	941318473	ZFC3H1
novel_circ_0006850	5	3717599	3720056	-	2457	279	ENSSSCG00000024864;	exon:3717600-3717769,exon:3719948-3720056	P4	6	132	ATXN10
novel_circ_0006851	5	3717599	3729566	-	11967	445	ENSSSCG00000024864;	exon:3717600-3717769,exon:3719948-3720056,exon:3729401-3729566	P1,P3,P4,P6	19121614	219186147157	ATXN10
novel_circ_0006852	5	3717599	3739361	-	21762	417	ENSSSCG00000024864;	exon:3717600-3717769,exon:3729401-3729566,exon:3739281-3739361	P1,P6	53	176129	ATXN10
novel_circ_0006855	5	39338804	39340906	-	2102	282	ENSSSCG00000000522;	exon:39338805-39338876,exon:39339885-39340013,exon:39340826-39340906	P1,P4,P6	254	238916411788	NAP1L1
novel_circ_0006863	5	41684336	41686129	-	1793	319	ENSSSCG00000000530;	exon:41684337-41684514,exon:41685989-41686129	P1,P3,P6	446	11113872	-
novel_circ_0006868	5	42538536	42543247	+	4711	553	ENSSSCG00000034407;	exon:42538537-42538669,exon:42541717-42541861,exon:42542665-42542882,exon:42543191-42543247	P1,P3,P4,P6	4534	66535962	AMN1
novel_circ_0006882	5	48847578	48863298	+	15720	393	ENSSSCG00000029163;	exon:48847579-48847650,exon:48854948-48855148,exon:48863179-48863298	P1,P3,P4,P6	2633	1449136810931043	BCAT1
novel_circ_0006890	5	51097636	51112176	+	14540	291	ENSSSCG00000000570;	exon:51097637-51097828,exon:51112078-51112176	P1,P3,P4,P6	4743	174137208167	C2CD5
novel_circ_0006892	5	51444400	51448377	-	3977	383	ENSSSCG00000034733;	exon:51444401-51444554,exon:51446419-51446513,exon:51448244-51448377	P1,P3,P4,P6	3667	298282311268	CMAS
novel_circ_0006897	5	53659518	53669181	-	9663	316	ENSSSCG00000000587;	exon:53659519-53659626,exon:53668974-53669181	P1,P4,P6	752	867177	AEBP2
novel_circ_0006898	5	56273376	56276053	-	2677	243	ENSSSCG00000032580;	exon:56273377-56273471,exon:56275906-56276053	P1,P3,P6	647	396135174034	MGST1
novel_circ_0006902	5	57753698	57757948	+	4250	334	ENSSSCG00000000611;	exon:57757402-57757535,exon:57757749-57757948	P3,P4	64	310277	-
novel_circ_0006905	5	58079140	58083307	-	4167	368	ENSSSCG00000000612;	exon:58079141-58079278,exon:58081213-58081358,exon:58083224-58083307	P1,P3,P4,P6	87712	1071118555	ATF7IP
novel_circ_0006910	5	59877186	59935574	+	58388	295	ENSSSCG00000032097;	intron:59877187-59877317,intron:59935411-59935574	P1,P4,P6	285	956366	DUSP16
novel_circ_0006911	5	59915032	59916786	+	1754	139	ENSSSCG00000032097;	exon:59916648-59916786	P1,P3,P4,P6	1081315	168154132162	DUSP16
novel_circ_0006912	5	59915032	59935574	+	20542	164	ENSSSCG00000032097;	exon:59935411-59935574	P1,P3,P4	7610	141117112	DUSP16
novel_circ_0006917	5	6010063	6011187	+	1124	216	ENSSSCG00000000037;	exon:6010064-6010195,exon:6011104-6011187	P1,P3,P4,P6	57412	696694490557	ARFGAP3
novel_circ_0006918	5	6010063	6014815	+	4752	304	ENSSSCG00000000037;	exon:6010064-6010195,exon:6011104-6011187,exon:6014728-6014815	P1,P3,P4,P6	810911	662682508546	ARFGAP3
novel_circ_0006920	5	60168450	60168844	+	394	394	ENSSSCG00000000625;	exon:60168451-60168844	P1,P3,P4,P6	46444329	12910710180	LRP6
novel_circ_0006921	5	6020924	6023525	+	2601	250	ENSSSCG00000000037;	exon:6020925-6020984,exon:6022836-6022882,exon:6023383-6023525	P1,P4,P6	642	557445404	ARFGAP3
novel_circ_0006928	5	6185345	6186572	+	1227	87	ENSSSCG00000000039;	exon:6186486-6186572	P1,P3,P4	573	377348296	POLDIP3
novel_circ_0006931	5	62190583	62199038	-	8455	375	ENSSSCG00000000657;	exon:62190584-62190675,exon:62198197-62198303,exon:62198863-62199038	P3	8	695	-
novel_circ_0006934	5	62198196	62206511	-	8315	363	ENSSSCG00000000657;	exon:62198197-62198303,exon:62204794-62204935,exon:62206398-62206511	P6	5	1222	-
novel_circ_0006941	5	64122665	64123039	+	374	279	ENSSSCG00000000695;	exon:64122666-64122823,exon:64122919-64123039	P1,P3,P4,P6	21043	14917114296	IFFO1
novel_circ_0006944	5	6565452	6566862	+	1410	265	ENSSSCG00000000045;	exon:6565453-6565568,exon:6566714-6566862	P1,P3,P4,P6	4563	946815744773	NDUFA6
novel_circ_0006950	5	67655683	67664694	-	9011	180	ENSSSCG00000029464;	exon:67655684-67655863	P4	5	191	KDM5A
novel_circ_0006955	5	67679712	67688990	-	9278	322	ENSSSCG00000029464;	exon:67679713-67679875,exon:67688832-67688990	P1,P3	87	291245	KDM5A
novel_circ_0006956	5	67681765	67688990	-	7225	341	ENSSSCG00000029464;	exon:67681766-67681947,exon:67688832-67688990	P1,P3,P4,P6	1522710	296259265276	KDM5A
novel_circ_0006957	5	67681765	67690214	-	8449	433	ENSSSCG00000029464;	exon:67681766-67681947,exon:67686258-67686416,exon:67690123-67690214	P1,P3,P4,P6	4779	278246230249	KDM5A
novel_circ_0006967	5	68106935	68113748	+	6813	234	ENSSSCG00000000753;	exon:68106936-68107019,exon:68113599-68113748	P1,P3,P6	472	256248152	WNK1
novel_circ_0006973	5	68310429	68329034	+	18605	399	ENSSSCG00000000755;	exon:68310430-68310504,exon:68316391-68316546,exon:68328867-68329034	P1,P3,P6	728	102123133	ERC1
novel_circ_0006975	5	68354013	68380700	+	26687	136	ENSSSCG00000000755;	exon:68380565-68380700	P1,P3,P4,P6	7432	907111698	ERC1
novel_circ_0006979	5	69698163	69699221	+	1058	265	ENSSSCG00000000766;	exon:69698164-69698258,exon:69699052-69699221	P1,P6	64	53	CECR2
novel_circ_0006986	5	70205041	70206412	+	1371	205	ENSSSCG00000000774;	exon:70205042-70205149,exon:70206316-70206412	P3,P6	1012	3835911	USP18
novel_circ_0006987	5	70205041	70207632	+	2591	351	ENSSSCG00000000774;	exon:70205042-70205149,exon:70206316-70206412,exon:70207487-70207632	P1,P3,P4,P6	3464	39344148197273	USP18
novel_circ_0006989	5	71815028	71834961	+	19933	505	ENSSSCG00000000784;	exon:71815029-71815163,exon:71817859-71817990,exon:71829935-71830059,exon:71834849-71834961	P1,P3,P4,P6	7226	643604597728	LRRK2
novel_circ_0006991	5	71822698	71834961	+	12263	475	ENSSSCG00000000784;	exon:71822699-71822805,exon:71826791-71826920,exon:71829935-71830059,exon:71834849-71834961	P1,P3,P4,P6	20171521	577591535676	LRRK2
novel_circ_0006993	5	71826790	71834961	+	8171	368	ENSSSCG00000000784;	exon:71826791-71826920,exon:71829935-71830059,exon:71834849-71834961	P1,P3,P4,P6	36313749	624649540732	LRRK2
novel_circ_0006996	5	71857341	71860954	+	3613	308	ENSSSCG00000000784;	exon:71857342-71857530,exon:71860836-71860954	P1,P4,P6	534	678632808	LRRK2
novel_circ_0006998	5	71865162	71865823	+	661	400	ENSSSCG00000000784;	exon:71865163-71865413,exon:71865675-71865823	P1,P3,P4,P6	3427	696636575799	LRRK2
novel_circ_0007005	5	71922091	71930617	+	8526	429	ENSSSCG00000000784;	exon:71922092-71922262,exon:71930079-71930151,exon:71930433-71930617	P3,P4,P6	141218	688664810	LRRK2
novel_circ_0007013	5	7320471	7321718	-	1247	412	ENSSSCG00000000068;	exon:7320472-7320585,exon:7321295-7321441,exon:7321568-7321718	P3,P4,P6	237	196191181	EP300
novel_circ_0007018	5	7341105	7345954	-	4849	481	ENSSSCG00000000068;	exon:7341106-7341215,exon:7341666-7341743,exon:7344899-7345073,exon:7345837-7345954	P4,P6	411	185172	EP300
novel_circ_0007020	5	7344898	7348222	-	3324	94	ENSSSCG00000000068;	exon:7348129-7348222	P1,P6	62	164200	EP300
novel_circ_0007024	5	73473988	73481454	-	7466	317	ENSSSCG00000031775;	intron:73473989-73474088,intron:73474182-73474253,intron:73475008-73475069,intron:73481372-73481454	P1,P3,P4,P6	712117	129910	YAF2
novel_circ_0007034	5	7599513	7603935	+	4422	111	ENSSSCG00000000071;	exon:7603825-7603935	P1,P3,P4,P6	7323	1219910981	ST13
novel_circ_0007039	5	776734	788894	+	12160	157	ENSSSCG00000032820;	exon:788738-788894	P1,P3,P4,P6	50243643	15813696146	BRD1
novel_circ_0007041	5	776734	795087	+	18353	261	ENSSSCG00000032820;	exon:794827-795087	P1,P3,P4,P6	82617198	122859683	BRD1
novel_circ_0007042	5	776734	799578	+	22844	105	ENSSSCG00000032820;	exon:799474-799578	P1,P3,P4,P6	813912	78614840	BRD1
novel_circ_0007043	5	7813517	7853188	+	39671	324	ENSSSCG00000000075;	intron:7813518-7813579,intron:7852927-7853188	P3,P4	45	9971	MRTFA
novel_circ_0007044	5	78209956	78210379	-	423	269	ENSSSCG00000020864;	exon:78209957-78210073,exon:78210228-78210379	P1,P3	35	2126	VDR
novel_circ_0007046	5	788737	795087	+	6350	418	ENSSSCG00000032820;	exon:788738-788894,exon:794827-795087	P1,P3,P4,P6	9838	231186200230	BRD1
novel_circ_0007048	5	792545	795087	+	2542	522	ENSSSCG00000032820;	exon:792546-792677,exon:792888-793016,exon:794827-795087	P1,P3,P6	848	165175194	BRD1
novel_circ_0007049	5	792545	799578	+	7033	237	ENSSSCG00000032820;	exon:792546-792677,exon:799474-799578	P1,P3,P4	355	121150108	BRD1
novel_circ_0007051	5	79395260	79403558	+	8298	415	ENSSSCG00000000841;	exon:79395261-79395303,exon:79395415-79395522,exon:79395572-79395660,exon:79403384-79403558	P3	5	197	APPL2
novel_circ_0007054	5	79423731	79437245	-	13514	232	ENSSSCG00000000840;	exon:79423732-79423828,exon:79437111-79437245	P1,P3,P4,P6	5957	338324651897	WASHC4
novel_circ_0007055	5	79426602	79437245	-	10643	392	ENSSSCG00000000840;	exon:79426603-79426750,exon:79434640-79434748,exon:79437111-79437245	P1,P3,P4,P6	55511	377384754976	WASHC4
novel_circ_0007058	5	79458762	79460620	-	1858	372	ENSSSCG00000000840;	exon:79458763-79458889,exon:79458994-79459117,exon:79460500-79460620	P1,P3,P4,P6	34193032	362337809972	WASHC4
novel_circ_0007067	5	79664915	79682972	+	18057	428	ENSSSCG00000000838;	exon:79664916-79665062,exon:79681674-79681805,exon:79682824-79682972	P1,P3,P4,P6	45510	379345377428	SLC41A2
novel_circ_0007068	5	79681673	79682972	+	1299	281	ENSSSCG00000000838;	exon:79681674-79681805,exon:79682824-79682972	P1,P3	35	385362	SLC41A2
novel_circ_0007071	5	80180367	80187058	-	6691	339	ENSSSCG00000000843;	exon:80180368-80180502,exon:80183834-80183929,exon:80186951-80187058	P1,P3,P4,P6	8875	1.45521e+18	TXNRD1
novel_circ_0007073	5	80180367	80201984	-	21617	374	ENSSSCG00000000843;	exon:80180368-80180502,exon:80183834-80183929,exon:80201842-80201984	P1,P6	35	126228868	TXNRD1
novel_circ_0007074	5	80180367	80213889	-	33522	231	ENSSSCG00000000843;	exon:80180368-80180502,exon:80183834-80183929	P1,P3,P4,P6	610814	1.14941e+17	TXNRD1
novel_circ_0007077	5	80194246	80201984	-	7738	300	ENSSSCG00000000843;	exon:80194247-80194403,exon:80201842-80201984	P1	5	14639	TXNRD1
novel_circ_0007079	5	80196678	80200056	-	3378	170	ENSSSCG00000000843;	exon:80196679-80196755,exon:80197334-80197426	P1,P3,P4,P6	5572	1.23461e+17	TXNRD1
novel_circ_0007081	5	80209662	80213889	-	4227	193	ENSSSCG00000000843;	exon:80209663-80209782,exon:80212205-80212277	P1,P3,P4,P6	512710	1.20961e+17	TXNRD1
novel_circ_0007087	5	8086843	8087658	-	815	228	ENSSSCG00000000078;	exon:8087166-8087261,exon:8087527-8087658	P1,P3,P4,P6	3337	112114178185	TNRC6B
novel_circ_0007096	5	82403729	82422198	+	18469	568	ENSSSCG00000000862;	exon:82403730-82403849,exon:82405189-82405230,exon:82416126-82416331,exon:82421736-82421800,exon:82422064-82422198	P1,P3,P4,P6	17213421	11701009760721	GNPTAB
novel_circ_0007098	5	82416125	82436342	+	20217	433	ENSSSCG00000000862;	exon:82416126-82416331,exon:82421736-82421800,exon:82436181-82436342	P1,P3,P4,P6	19131211	12921248904934	GNPTAB
novel_circ_0007101	5	83565636	83575446	-	9810	314	ENSSSCG00000000874;	exon:83565637-83565744,exon:83570783-83570846,exon:83575305-83575446	P1,P4,P6	336	195177158	GAS2L3
novel_circ_0007104	5	83829026	83836287	-	7261	480	ENSSSCG00000000877;	exon:83829027-83829140,exon:83831875-83831997,exon:83834947-83835072,exon:83836171-83836287	P1,P4,P6	7714	317289337	SCYL2
novel_circ_0007120	5	85285641	85286475	-	834	355	ENSSSCG00000000886;	exon:85285642-85285814,exon:85286294-85286475	P1,P3,P4,P6	23202830	3188272325142512	SLC25A3
novel_circ_0007121	5	85285641	85287681	-	2040	173	ENSSSCG00000000886;	exon:85285642-85285814	P1,P3,P4,P6	3743	3207284725712661	SLC25A3
novel_circ_0007125	5	87896928	87899774	-	2846	259	ENSSSCG00000030608;	exon:87896929-87897025,exon:87899613-87899774	P3,P4,P6	523	473363389	METAP2
novel_circ_0007126	5	87898604	87899774	-	1170	344	ENSSSCG00000030608;	exon:87898605-87898786,exon:87899613-87899774	P1,P3,P4,P6	2426	478402333336	METAP2
novel_circ_0007129	5	88253162	88273584	+	20422	392	ENSSSCG00000000902;	exon:88253163-88253310,exon:88271371-88271508,exon:88273479-88273584	P1,P3,P4,P6	16141314	74766951	NR2C1
novel_circ_0007133	5	88954729	88957709	-	2980	307	ENSSSCG00000000907;	exon:88954730-88954832,exon:88957506-88957709	P3,P4	52	551500	PLXNC1
novel_circ_0007137	5	89019338	89036361	-	17023	377	ENSSSCG00000000907;	exon:89019339-89019439,exon:89023402-89023536,exon:89036221-89036361	P1,P3,P4,P6	7646	470460354352	PLXNC1
novel_circ_0007138	5	8925250	8926054	+	804	305	ENSSSCG00000040494;	exon:8925251-8925419,exon:8925919-8926054	P3,P4,P6	339	579649935433	RPL3
novel_circ_0007139	5	89644927	89656169	-	11242	313	ENSSSCG00000030478;	exon:89644928-89645091,exon:89653081-89653165,exon:89656106-89656169	P1,P3,P4,P6	12111210	458409366403	-
novel_circ_0007140	5	92992679	92993106	+	427	427	ENSSSCG00000027898;	exon:92992680-92993106	P1,P3,P4,P6	52210	195183203181	ATP2B1
novel_circ_0007145	5	94479158	94482115	-	2957	411	ENSSSCG00000000925;	exon:94479159-94479356,exon:94481014-94481130,exon:94482020-94482115	P1,P3,P4,P6	4589	97985850	C12orf29
novel_circ_0006172	4	101135601	101139235	+	3634	211	ENSSSCG00000006709;	exon:101139025-101139235	P4,P6	411	329251	NOTCH2
novel_circ_0006175	4	102844522	102849525	-	5003	332	ENSSSCG00000006727;	exon:102844523-102844651,exon:102847116-102847159,exon:102848623-102848715,exon:102849460-102849525	P4	5	64	WDR3
novel_circ_0006179	4	103277504	103288577	-	11073	313	ENSSSCG00000006730;	exon:103277505-103277598,exon:103282177-103282300,exon:103288483-103288577	P1,P3,P6	437	127109109	MAN1A2
novel_circ_0006180	4	10361655	10386233	+	24578	247	ENSSSCG00000028759;	exon:10374029-10374104,exon:10384294-10384394,exon:10386164-10386233	P1,P3,P6	345	14513184	ASAP1
novel_circ_0006187	4	105822617	105823970	+	1353	301	ENSSSCG00000006752;	exon:105822618-105822727,exon:105823163-105823255,exon:105823873-105823970	P1,P3,P4,P6	1011513	2071183016611849	CSDE1
novel_circ_0006188	4	105831069	105831460	+	391	306	ENSSSCG00000006752;	exon:105831070-105831210,exon:105831296-105831460	P1,P3,P4,P6	6234	1800169415011624	CSDE1
novel_circ_0006190	4	1060587	1067334	+	6747	595	ENSSSCG00000006956;	exon:1060588-1060775,exon:1065006-1065048,exon:1065126-1065287,exon:1065372-1065441,exon:1067203-1067334	P1,P3,P4,P6	1010814	64285139	ZC3H3
novel_circ_0006191	4	10609730	10620799	+	11069	311	ENSSSCG00000005959;	exon:10609731-10609813,exon:10616624-10616745,exon:10620694-10620799	P1,P3,P4,P6	3237	1078932843868	-
novel_circ_0006193	4	106122921	106123902	+	981	133	ENSSSCG00000006757;	exon:106123770-106123902	P3,P6	26	7958	TRIM33
novel_circ_0006204	4	106594904	106597570	-	2666	283	ENSSSCG00000045712;ENSSSCG00000006760;	exon:106594905-106595067,exon:106597451-106597570	P1	8	619	OLFML3;HIPK1
novel_circ_0006209	4	107843863	107853387	+	9524	410	ENSSSCG00000006779;	exon:107843864-107843942,exon:107846330-107846484,exon:107852139-107852211,exon:107853285-107853387	P1,P3,P4,P6	4356	70564359	ST7L
novel_circ_0006212	4	107846329	107848522	+	2193	368	ENSSSCG00000006779;	exon:107846330-107846484,exon:107848068-107848165,exon:107848408-107848522	P1,P3,P4,P6	98106	99857780	ST7L
novel_circ_0006213	4	108685996	108694719	-	8723	297	ENSSSCG00000006785;	exon:108685997-108686140,exon:108691096-108691164,exon:108694636-108694719	P1,P3	26	441403	RAP1A
novel_circ_0006214	4	108997588	108997979	+	391	301	n/a	intergenic_region:108997589-108997717,intergenic_region:108997808-108997979	P6	5	20	--
novel_circ_0006216	4	109316946	109320411	-	3465	440	ENSSSCG00000006800;	exon:109316947-109317042,exon:109317567-109317641,exon:109319189-109319377,exon:109320332-109320411	P1,P3,P4,P6	41153	1.0665e+17	CD53
novel_circ_0006221	4	110413323	110456880	-	43557	141	ENSSSCG00000037808;	intron:110456324-110456388,intron:110456805-110456880	P6	5	93	--
novel_circ_0006229	4	111245265	111251135	-	5870	572	ENSSSCG00000006845;	exon:111245266-111245351,exon:111247223-111247315,exon:111248143-111248249,exon:111248674-111248812,exon:111250193-111250273,exon:111251070-111251135	P1,P3,P4,P6	42243539	424385368478	STXBP3
novel_circ_0006238	4	112002255	112023506	+	21251	439	ENSSSCG00000023187;	exon:112002256-112002348,exon:112006758-112006860,exon:112022866-112022998,exon:112023397-112023506	P3,P4,P6	556	599650637	VAV3
novel_circ_0006245	4	117360109	117367392	-	7283	331	ENSSSCG00000006860;	exon:117360110-117360245,exon:117363529-117363579,exon:117367249-117367392	P1,P3,P4,P6	451212	316275248319	SLC30A7
novel_circ_0006246	4	117360109	117381169	-	21060	202	ENSSSCG00000006860;	exon:117376810-117376897,exon:117381056-117381169	P1,P3,P4,P6	1210106	268250236322	SLC30A7
novel_circ_0006249	4	117916364	117917394	+	1030	270	ENSSSCG00000006866;	exon:117916365-117916442,exon:117917203-117917394	P3,P4,P6	468	899471	DBT
novel_circ_0006256	4	118062335	118077545	-	15210	473	ENSSSCG00000006870;	exon:118062336-118062407,exon:118063144-118063257,exon:118069573-118069700,exon:118070706-118070768,exon:118077450-118077545	P1,P3,P4,P6	2313189	716705551716	-
novel_circ_0006260	4	118066784	118077545	-	10761	211	ENSSSCG00000006870;	exon:118066785-118066899,exon:118077450-118077545	P4	6	631	-
novel_circ_0006280	4	124722045	124744355	-	22310	240	ENSSSCG00000006903;	exon:124733366-124733446,exon:124735384-124735441,exon:124744255-124744355	P1,P3,P4,P6	131167	88907278	RPAP2
novel_circ_0006284	4	124925938	124943084	-	17146	195	ENSSSCG00000035196;	exon:124942890-124943084	P1,P4	73	129	BTBD8
novel_circ_0006299	4	127630105	127631029	-	924	332	ENSSSCG00000006927;	exon:127630106-127630319,exon:127630912-127631029	P1,P3,P4,P6	6385	223185164174	PKN2
novel_circ_0006300	4	127660152	127660453	-	301	301	ENSSSCG00000006927;	exon:127660153-127660453	P3,P4,P6	435	167141186	PKN2
novel_circ_0006304	4	129368385	129385680	-	17295	333	ENSSSCG00000006930;	exon:129368386-129368486,exon:129368942-129369031,exon:129385539-129385680	P1,P3,P4,P6	54117	110398215511673	SH3GLB1
novel_circ_0006305	4	129378276	129385680	-	7404	498	ENSSSCG00000006930;	exon:129378277-129378369,exon:129379764-129379897,exon:129382027-129382155,exon:129385539-129385680	P1,P3,P4,P6	56336259	1240118218641873	SH3GLB1
novel_circ_0006306	4	130273112	130274252	-	1140	298	ENSSSCG00000042541;	intron:130273113-130273176,intron:130273733-130273831,intron:130274118-130274252	P6	5	5	--
novel_circ_0006309	4	130322062	130339222	+	17160	351	ENSSSCG00000006939;	exon:130322063-130322131,exon:130323655-130323735,exon:130325141-130325218,exon:130339100-130339222	P1,P3,P4,P6	810810	142140133141	ZNHIT6
novel_circ_0006312	4	130858326	130858668	+	342	113	ENSSSCG00000023745;	exon:130858327-130858439	P1,P3,P4,P6	4464	66514125	MCOLN3
novel_circ_0006317	4	14638091	14638411	+	320	243	ENSSSCG00000005969;	exon:14638092-14638258,exon:14638336-14638411	P3,P4,P6	638	665665744	WASHC5
novel_circ_0006318	4	14647966	14649128	+	1162	282	ENSSSCG00000005969;	exon:14647967-14648068,exon:14648949-14649128	P1,P6	54	711557	WASHC5
novel_circ_0006319	4	14647966	14655035	+	7069	448	ENSSSCG00000005969;	exon:14647967-14648068,exon:14654214-14654376,exon:14654767-14654869,exon:14654956-14655035	P1,P3,P4,P6	91278	828741660643	WASHC5
novel_circ_0006329	4	16023865	16035760	+	11895	118	ENSSSCG00000005983;	exon:16035643-16035760	P1,P3,P4,P6	2673	218194510573	ATAD2
novel_circ_0006333	4	16033642	16034892	+	1250	268	ENSSSCG00000005983;	exon:16033643-16033730,exon:16034713-16034892	P1,P3,P4,P6	6589	229186495625	ATAD2
novel_circ_0006335	4	16041989	16046043	+	4054	224	ENSSSCG00000005983;	exon:16041990-16042097,exon:16045928-16046043	P1,P3,P4,P6	3436	138159411513	ATAD2
novel_circ_0006340	4	16054624	16055697	+	1073	406	ENSSSCG00000005983;	exon:16054625-16054715,exon:16055383-16055697	P1,P4,P6	326	168403526	ATAD2
novel_circ_0006345	4	16108247	16121954	+	13707	117	ENSSSCG00000005984;	exon:16108248-16108364	P3,P4,P6	464	612424329	ZHX1
novel_circ_0006349	4	16328958	16335370	+	6412	352	ENSSSCG00000033690;	exon:16328959-16329023,exon:16330093-16330119,exon:16330696-16330791,exon:16332903-16332955,exon:16335260-16335370	P1,P3,P6	864	164514531514	DERL1
novel_circ_0006357	4	2484105	2484734	+	629	629	ENSSSCG00000005930;	exon:2484106-2484734	P1	25	59	SLC45A4
novel_circ_0006362	4	2784322	2793098	+	8776	274	ENSSSCG00000038397;	exon:2784323-2784377,exon:2792392-2792532,exon:2793021-2793098	P3,P4,P6	543	100144141	PTK2
novel_circ_0006368	4	29058485	29068902	-	10417	323	ENSSSCG00000042644;ENSSSCG00000006032;	exon:29058486-29058543,exon:29064827-29064912,exon:29067776-29067840,exon:29068789-29068902	P1,P3,P4,P6	18242423	285238260320	--;EMC2
novel_circ_0006370	4	2966793	2982196	+	15403	317	ENSSSCG00000005935;	exon:2966794-2966989,exon:2982076-2982196	P1,P3,P4,P6	147918	449427437521	AGO2
novel_circ_0006375	4	30775952	30818482	-	42530	354	ENSSSCG00000006037;	exon:30775953-30776115,exon:30811567-30811674,exon:30818400-30818482	P1,P3	135	381301	OXR1
novel_circ_0006378	4	30784479	30796077	-	11598	153	ENSSSCG00000006037;	exon:30795925-30796077	P1,P3,P4,P6	5444	332308221253	OXR1
novel_circ_0006379	4	30784479	30818482	-	34003	191	ENSSSCG00000006037;	exon:30811567-30811674,exon:30818400-30818482	P1,P3,P4,P6	4937	385356288256	OXR1
novel_circ_0006382	4	30808727	30818482	-	9755	305	ENSSSCG00000006037;	exon:30808728-30808841,exon:30811567-30811674,exon:30818400-30818482	P1,P3,P4,P6	1091010	389346269250	OXR1
novel_circ_0006383	4	3081253	3083994	+	2741	129	ENSSSCG00000005934;	exon:3083866-3083994	P1,P4	53	10196	TRAPPC9
novel_circ_0006385	4	3108314	3137676	+	29362	392	ENSSSCG00000005934;	exon:3108315-3108436,exon:3115414-3115539,exon:3137533-3137676	P1,P3,P4,P6	3346	9810811175	TRAPPC9
novel_circ_0006386	4	3131459	3137676	+	6217	361	ENSSSCG00000005934;	exon:3131460-3131676,exon:3137533-3137676	P1,P3,P4,P6	7235	811138287	TRAPPC9
novel_circ_0006393	4	34050127	34055774	-	5647	372	ENSSSCG00000006054;	exon:34050128-34050226,exon:34051268-34051359,exon:34052855-34052949,exon:34055689-34055774	P3,P6	56	779624	ATP6V1C1
novel_circ_0006396	4	34250049	34251517	+	1468	317	ENSSSCG00000023873;	exon:34250050-34250131,exon:34250445-34250519,exon:34251358-34251517	P1,P3,P4,P6	1011125	679661600632	AZIN1
novel_circ_0006398	4	34692207	34694291	+	2084	324	ENSSSCG00000022479;	exon:34692208-34692252,exon:34692611-34692692,exon:34693145-34693221,exon:34694172-34694291	P1,P3,P4,P6	2557	262242233248	UBR5
novel_circ_0006401	4	34757952	34758471	+	519	401	ENSSSCG00000022479;	exon:34757953-34758113,exon:34758232-34758471	P1,P3,P4,P6	10544	241267227247	UBR5
novel_circ_0006402	4	34768970	34777538	+	8568	231	ENSSSCG00000022479;	exon:34768971-34769201	P6	5	249	UBR5
novel_circ_0006414	4	38110195	38111049	+	854	333	ENSSSCG00000006074;	exon:38110196-38110360,exon:38110882-38111049	P1,P3,P4,P6	24811	1089893161	STK3
novel_circ_0006419	4	39564863	39565979	-	1116	202	ENSSSCG00000006087;	intron:39564864-39565065	P1,P3	63	913854	CPQ
novel_circ_0006423	4	39733657	39734146	-	489	304	ENSSSCG00000006087;	intron:39733658-39733753,intron:39733939-39734146	P1,P3,P4,P6	32117	247207234234	CPQ
novel_circ_0006427	4	39808900	39810682	-	1782	403	ENSSSCG00000006087;	intron:39808901-39809108,intron:39809848-39809897,intron:39810538-39810682	P1,P3,P4,P6	6758	250219236255	CPQ
novel_circ_0006428	4	39855489	39855955	-	466	466	ENSSSCG00000006087;	exon:39855490-39855955	P3,P4	47	290278	CPQ
novel_circ_0006430	4	39934332	39947397	-	13065	367	ENSSSCG00000006087;	intron:39934333-39934410,intron:39938077-39938206,intron:39945469-39945496,intron:39947267-39947397	P1,P3,P4,P6	108158	27423331	CPQ
novel_circ_0006433	4	39967484	40018424	-	50940	112	n/a	intergenic_region:40018313-40018424	P1,P3,P4	553	631155375593	--
novel_circ_0006437	4	40314497	40327222	-	12725	279	ENSSSCG00000006089;	exon:40314498-40314597,exon:40323185-40323250,exon:40327110-40327222	P1,P3,P4,P6	913149	1946184117081749	PTDSS1
novel_circ_0006438	4	40314497	40330526	-	16029	421	ENSSSCG00000006089;	exon:40314498-40314597,exon:40323185-40323250,exon:40327110-40327222,exon:40330385-40330526	P1,P3,P4,P6	21202721	2095193119141869	PTDSS1
novel_circ_0006439	4	40314497	40339022	-	24525	325	ENSSSCG00000006089;	exon:40314498-40314597,exon:40323185-40323250,exon:40338864-40339022	P1,P3,P4,P6	5629	2238195518681928	PTDSS1
novel_circ_0006446	4	40335138	40339022	-	3884	311	ENSSSCG00000006089;	exon:40335139-40335290,exon:40338864-40339022	P1,P3,P4,P6	4778	2282202819412050	PTDSS1
novel_circ_0006448	4	40338863	40345193	-	6330	284	ENSSSCG00000006089;	exon:40338864-40339022,exon:40345069-40345193	P1,P3,P4,P6	13556	2107195417841916	PTDSS1
novel_circ_0006451	4	40379782	40380122	+	340	340	ENSSSCG00000006090;	exon:40379783-40380122	P1,P3,P4,P6	35115	371333256253	MTERF3
novel_circ_0006455	4	40379782	40395305	+	15523	234	ENSSSCG00000006090;	exon:40393589-40393660,exon:40395144-40395305	P1,P3,P4,P6	16141617	292242189218	MTERF3
novel_circ_0006459	4	41839975	41851251	-	11276	684	ENSSSCG00000006096;	exon:41839976-41840097,exon:41844124-41844304,exon:41849364-41849497,exon:41850615-41850790,exon:41851181-41851251	P3,P4,P6	524	15610185	INTS8
novel_circ_0006464	4	42191620	42197878	+	6258	155	ENSSSCG00000006100;	exon:42197724-42197878	P1,P3,P6	523	301293234	VIRMA
novel_circ_0006495	4	56581123	56583910	+	2787	369	ENSSSCG00000006156;	exon:56581124-56581272,exon:56582860-56582929,exon:56583023-56583070,exon:56583809-56583910	P1,P3,P6	639	251258186	-
novel_circ_0006501	4	62178829	62187826	+	8997	296	ENSSSCG00000006179;	exon:62178830-62178989,exon:62187691-62187826	P4,P6	46	9193	STAU2
novel_circ_0006505	4	65209100	65219019	+	9919	338	ENSSSCG00000006194;	exon:65209101-65209311,exon:65218893-65219019	P1,P6	37	5862	NCOA2
novel_circ_0006507	4	65613992	65620622	-	6630	316	ENSSSCG00000006197;	exon:65613993-65614116,exon:65619389-65619483,exon:65620526-65620622	P1,P3,P4,P6	14667	635607624642	SULF1
novel_circ_0006509	4	65617650	65620622	-	2972	270	ENSSSCG00000006197;	exon:65617651-65617823,exon:65620526-65620622	P1,P3,P4,P6	6542	694629682714	SULF1
novel_circ_0006516	4	67679792	67689219	-	9427	541	ENSSSCG00000006202;	exon:67679793-67680001,exon:67682727-67682784,exon:67684361-67684464,exon:67687552-67687622,exon:67689121-67689219	P1,P3,P4,P6	57404654	13121318	CSPP1
novel_circ_0006521	4	68935649	68958236	-	22587	435	ENSSSCG00000006219;	exon:68935650-68935765,exon:68947011-68947109,exon:68947883-68947962,exon:68958097-68958236	P1,P3,P4,P6	1671220	15515384111	MTFR1
novel_circ_0006535	4	72576153	72577564	-	1411	363	ENSSSCG00000006231;	exon:72576154-72576294,exon:72577343-72577564	P1,P3,P6	455	1008555	CHD7
novel_circ_0006536	4	72630917	72637790	-	6873	260	ENSSSCG00000006231;	exon:72630918-72630973,exon:72636561-72636626,exon:72637653-72637790	P3,P4,P6	435	693649	CHD7
novel_circ_0006537	4	72630917	72643259	-	12342	402	ENSSSCG00000006231;	exon:72630918-72630973,exon:72636561-72636626,exon:72637653-72637790,exon:72643118-72643259	P1,P3,P4,P6	10121514	43382525	CHD7
novel_circ_0006538	4	72636560	72643259	-	6699	346	ENSSSCG00000006231;	exon:72636561-72636626,exon:72637653-72637790,exon:72643118-72643259	P1,P3,P4,P6	1419718	43533326	CHD7
novel_circ_0006542	4	74366654	74367232	+	578	578	ENSSSCG00000006238;	exon:74366655-74367232	P1,P4,P6	12911	31010693	CYP7A1
novel_circ_0006548	4	77612563	77614563	+	2000	418	ENSSSCG00000028902;	exon:77612564-77612683,exon:77614097-77614223,exon:77614393-77614563	P1,P3,P4,P6	141179	739756681626	RB1CC1
novel_circ_0006549	4	77612563	77618720	+	6157	247	ENSSSCG00000028902;	exon:77612564-77612683,exon:77614097-77614223	P1,P3,P4,P6	22131414	938973787773	RB1CC1
novel_circ_0006551	4	77614096	77618720	+	4624	127	ENSSSCG00000028902;	exon:77614097-77614223	P1,P3,P6	1488	11101144930	RB1CC1
novel_circ_0006552	4	77618293	77618720	+	427	427	ENSSSCG00000028902;	exon:77618294-77618720	P6	5	831	RB1CC1
novel_circ_0006554	4	78123401	78125262	+	1861	226	ENSSSCG00000006267;	intron:78123402-78123627	P4,P6	45	8845	PCMTD1
novel_circ_0006555	4	78124831	78125262	+	431	431	ENSSSCG00000006267;	exon:78124832-78125262	P3,P4,P6	545	21414392	PCMTD1
novel_circ_0006556	4	78124831	78139488	+	14657	103	ENSSSCG00000006267;	exon:78139386-78139488	P1,P3,P4,P6	10677	269242154118	PCMTD1
novel_circ_0006563	4	82779058	82785563	-	6505	412	ENSSSCG00000006301;	exon:82779059-82779190,exon:82784602-82784701,exon:82785384-82785563	P3,P4,P6	10210	277281309	TIPRL
novel_circ_0006584	4	89111116	89111486	+	370	313	ENSSSCG00000042710;	exon:89111117-89111292,exon:89111350-89111486	P1,P3,P4,P6	36323831	3444	--
novel_circ_0006591	4	90154265	90171499	+	17234	438	ENSSSCG00000006386;	exon:90154266-90154375,exon:90161231-90161340,exon:90170327-90170477,exon:90171433-90171499	P1,P4,P6	525	816679702	COPA
novel_circ_0006592	4	90154265	90175000	+	20735	269	ENSSSCG00000006386;	exon:90154266-90154375,exon:90172955-90173030,exon:90174918-90175000	P1,P3,P4,P6	3453	732719700648	COPA
novel_circ_0006593	4	90161230	90163552	+	2322	346	ENSSSCG00000006386;	exon:90161231-90161340,exon:90162736-90162835,exon:90163417-90163552	P1,P6	116	757742	COPA
novel_circ_0006595	4	90161230	90171499	+	10269	328	ENSSSCG00000006386;	exon:90161231-90161340,exon:90170327-90170477,exon:90171433-90171499	P1,P4,P6	556	876757767	COPA
novel_circ_0006598	4	90235722	90238988	+	3266	236	ENSSSCG00000006388;	exon:90237565-90237705,exon:90238894-90238988	P1,P3,P4,P6	11666	239254200195	DCAF8
novel_circ_0006615	4	93738636	93747422	+	8786	552	ENSSSCG00000006487;	exon:93738637-93738733,exon:93742463-93742580,exon:93744902-93745088,exon:93747273-93747422	P1,P3,P4,P6	44504241	2930250019902309	CCT3
novel_circ_0006616	4	93738636	93749340	+	10704	430	ENSSSCG00000006487;	exon:93738637-93738733,exon:93742463-93742580,exon:93748949-93749081,exon:93749259-93749340	P1,P3,P4,P6	1313910	2955257520312371	CCT3
novel_circ_0006617	4	93738636	93750841	+	12205	478	ENSSSCG00000006487;	exon:93738637-93738733,exon:93742463-93742580,exon:93749259-93749340,exon:93750661-93750841	P1,P3,P4,P6	22211423	2729234418702114	CCT3
novel_circ_0006619	4	93744901	93747422	+	2521	337	ENSSSCG00000006487;	exon:93744902-93745088,exon:93747273-93747422	P1,P3,P4,P6	125126	2599234419592231	CCT3
novel_circ_0006620	4	93744901	93749340	+	4439	402	ENSSSCG00000006487;	exon:93744902-93745088,exon:93748949-93749081,exon:93749259-93749340	P1,P3	62	26362422	CCT3
novel_circ_0006628	4	94216681	94220967	+	4286	344	ENSSSCG00000006510;	exon:94216682-94216880,exon:94220823-94220967	P1,P3,P4,P6	18101816	69754971	-
novel_circ_0006634	4	94313135	94324938	+	11803	154	ENSSSCG00000006508;	exon:94313136-94313289	P1,P3,P4,P6	8987	77665457	ASH1L
novel_circ_0006635	4	94324417	94324938	+	521	521	ENSSSCG00000006508;	intron:94324418-94324938	P1,P3,P4,P6	18132218	1071138787	ASH1L
novel_circ_0006639	4	94405983	94418263	+	12280	275	ENSSSCG00000006508;	exon:94405984-94406163,exon:94418169-94418263	P1,P3,P4,P6	5423	69656942	ASH1L
novel_circ_0006643	4	94476169	94476592	+	423	312	ENSSSCG00000006508;	exon:94476170-94476308,exon:94476420-94476592	P1,P3,P6	555	758480	ASH1L
novel_circ_0006644	4	94601794	94602258	+	464	339	ENSSSCG00000006522;	exon:94601795-94601986,exon:94602112-94602258	P1,P3,P4,P6	7998	993839717607	GBA
novel_circ_0006646	4	95556047	95560861	+	4814	70	ENSSSCG00000006556;	exon:95560792-95560861	P1,P3,P4,P6	4572	1952143423932938	TPM3
novel_circ_0006651	4	97552285	97576948	-	24663	453	ENSSSCG00000006619;	exon:97552286-97552375,exon:97571565-97571669,exon:97573539-97573603,exon:97576756-97576948	P1,P3,P4,P6	714910	216258219191	SNX27
novel_circ_0006653	4	97552285	97595259	-	42974	254	ENSSSCG00000006619;	exon:97552286-97552375,exon:97566524-97566687	P1,P3,P4,P6	3425	176209185164	SNX27
novel_circ_0006655	4	97566523	97576948	-	10425	541	ENSSSCG00000006619;	exon:97566524-97566687,exon:97568254-97568332,exon:97571565-97571669,exon:97576756-97576948	P1,P3,P4,P6	15251415	211230219179	SNX27
novel_circ_0006656	4	97566523	97595259	-	28736	475	ENSSSCG00000006619;	exon:97566524-97566687,exon:97568254-97568332,exon:97595028-97595259	P1,P3,P4,P6	6386	171181185152	SNX27
novel_circ_0006658	4	97796453	97797983	+	1530	284	ENSSSCG00000006622;	exon:97796454-97796578,exon:97797825-97797983	P1,P3,P4,P6	64313	39232328	POGZ
novel_circ_0006659	4	98027349	98027649	-	300	300	ENSSSCG00000030547;	exon:98027350-98027649	P1,P4,P6	533	266145158	PIP5K1A
novel_circ_0006665	4	98422322	98423402	+	1080	273	ENSSSCG00000006648;	exon:98422323-98422445,exon:98423253-98423402	P1,P3,P4,P6	37454554	2.61672e+19	CTSS
novel_circ_0006666	4	98422322	98425826	+	3504	322	ENSSSCG00000006648;	exon:98422323-98422445,exon:98425628-98425826	P3,P4,P6	4410	268473196139643	CTSS
novel_circ_0006671	4	98669434	98676168	-	6734	232	ENSSSCG00000030291;	exon:98673818-98673870,exon:98675131-98675208,exon:98676068-98676168	P1,P3,P4,P6	4534	61847161	RPRD2
novel_circ_0006675	4	98764285	98766490	-	2205	374	ENSSSCG00000030119;	exon:98764286-98764432,exon:98765066-98765161,exon:98766360-98766490	P1,P3,P6	743	229173165	PRPF3
novel_circ_0006678	4	99515002	99537986	+	22984	365	ENSSSCG00000037355;	exon:99515003-99515061,exon:99515971-99516021,exon:99519557-99519599,exon:99537775-99537986	P1,P3,P4,P6	33382231	696647631774	RNF115
novel_circ_0007864	7	100586452	100590493	-	4041	453	ENSSSCG00000002404;	exon:100586453-100586579,exon:100589038-100589257,exon:100590388-100590493	P1,P3,P6	865	4804401003	SPTLC2
novel_circ_0007868	7	100893827	100895383	+	1556	348	ENSSSCG00000002408;	exon:100893828-100893977,exon:100895186-100895383	P1,P3,P4,P6	5236	98892329	ADCK1
novel_circ_0007872	7	103654105	103664878	-	10773	447	ENSSSCG00000002410;	exon:103654106-103654257,exon:103659696-103659828,exon:103661403-103661477,exon:103664792-103664878	P4	9	9	CEP128
novel_circ_0007881	7	110475342	110495505	+	20163	332	ENSSSCG00000002426;	exon:110475343-110475443,exon:110477196-110477351,exon:110495431-110495505	P1,P3,P4,P6	781210	529482376420	ZC3H14
novel_circ_0007882	7	110475342	110506262	+	30920	222	ENSSSCG00000002426;	exon:110475343-110475443,exon:110506142-110506262	P1,P3,P4,P6	2327	539473375461	ZC3H14
novel_circ_0007884	7	110550359	110556001	-	5642	308	ENSSSCG00000002427;	exon:110550360-110550458,exon:110553620-110553749,exon:110555923-110556001	P1,P3	35	1216	EML5
novel_circ_0007891	7	112394562	112411522	-	16960	217	ENSSSCG00000002436;	exon:112394563-112394700,exon:112411444-112411522	P3,P4	62	8494	TTC7B
novel_circ_0007904	7	114252368	114256593	+	4225	375	ENSSSCG00000002455;	exon:114252369-114252572,exon:114256423-114256593	P3,P6	28	258237	GOLGA5
novel_circ_0007905	7	114594353	114596124	+	1771	291	ENSSSCG00000002460;	intron:114594354-114594487,intron:114595226-114595286,intron:114596029-114596124	P1,P3,P4,P6	9574	14712795123	-
novel_circ_0007906	7	114628670	114632495	-	3825	369	ENSSSCG00000002461;	exon:114628671-114628849,exon:114632306-114632495	P1,P4	75	5241	BTBD7
novel_circ_0007907	7	114673749	114675741	-	1992	316	ENSSSCG00000002461;	exon:114673750-114673877,exon:114675554-114675741	P1,P3,P6	928	594253	BTBD7
novel_circ_0007912	7	116366483	116371091	-	4608	239	ENSSSCG00000028225;	exon:116366484-116366559,exon:116366651-116366813	P1	6	269	DICER1
novel_circ_0007917	7	116709566	116709913	-	347	347	ENSSSCG00000002495;	exon:116709567-116709913	P1,P3,P4,P6	3729	209207141147	SYNE3
novel_circ_0007923	7	117693553	117695673	+	2120	323	ENSSSCG00000002505;	exon:117693554-117693727,exon:117694199-117694265,exon:117695592-117695673	P1,P3,P4,P6	13171011	583511626532	PAPOLA
novel_circ_0007924	7	117713146	117738424	+	25278	174	ENSSSCG00000002505;	exon:117713147-117713200,exon:117713708-117713827	P1,P3,P4,P6	5435	242245217257	PAPOLA
novel_circ_0007925	7	117718800	117724022	+	5222	265	ENSSSCG00000002505;	exon:117718801-117718922,exon:117723880-117724022	P1,P3,P6	623	470536517	PAPOLA
novel_circ_0007926	7	117718800	117728559	+	9759	343	ENSSSCG00000002505;	exon:117718801-117718922,exon:117728339-117728559	P1,P3,P4,P6	65138	461533481575	PAPOLA
novel_circ_0007927	7	117718800	117735703	+	16903	359	ENSSSCG00000002505;	exon:117728339-117728559,exon:117733119-117733181,exon:117735629-117735703	P1,P4,P6	254	453498539	PAPOLA
novel_circ_0007930	7	117977698	117982826	+	5128	369	ENSSSCG00000002506;	exon:117977699-117977863,exon:117978711-117978858,exon:117982771-117982826	P1,P3,P4,P6	9226	33171514	VRK1
novel_circ_0007932	7	117996169	118004369	+	8200	440	ENSSSCG00000002506;	exon:117996170-117996278,exon:117996395-117996487,exon:118000049-118000107,exon:118004191-118004369	P1,P3,P4	426	424434	VRK1
novel_circ_0007934	7	120464279	120470247	-	5968	350	ENSSSCG00000002508;	exon:120464280-120464536,exon:120470155-120470247	P4,P6	52	395473	SETD3
novel_circ_0007935	7	120464279	120473807	-	9528	682	ENSSSCG00000002508;	exon:120464280-120464536,exon:120465335-120465407,exon:120467754-120467902,exon:120470155-120470247,exon:120473698-120473807	P1,P3,P4,P6	1129487126	466387274311	SETD3
novel_circ_0007936	7	120464288	120473807	-	9519	451	ENSSSCG00000002508;	exon:120464289-120464536,exon:120470155-120470247,exon:120473698-120473807	P1,P3,P4,P6	9434	492406297326	SETD3
novel_circ_0007938	7	121001607	121012600	+	10993	347	ENSSSCG00000037105;	exon:121001608-121001776,exon:121012423-121012600	P4	5	254	EVL
novel_circ_0007939	7	121224912	121226354	-	1442	323	ENSSSCG00000002516;	exon:121224913-121225021,exon:121226141-121226354	P1,P3,P4,P6	2437	1068101242457669	WARS
novel_circ_0007944	7	13921772	13929874	-	8102	291	ENSSSCG00000001075;	exon:13921773-13921961,exon:13929773-13929874	P1,P3,P4,P6	6768	363317459560	DEK
novel_circ_0007946	7	13927361	13929874	-	2513	332	ENSSSCG00000001075;	exon:13927362-13927482,exon:13928346-13928454,exon:13929773-13929874	P1,P3,P4,P6	1351315	309285420485	DEK
novel_circ_0007948	7	15577055	15585059	-	8004	146	ENSSSCG00000001078;	exon:15584914-15585059	P3,P4	52	7573	MBOAT1
novel_circ_0007949	7	15922698	15924948	+	2250	288	ENSSSCG00000001080;	exon:15922699-15922873,exon:15924836-15924948	P1,P4,P6	562	112108109	CDKAL1
novel_circ_0007955	7	19265491	19273195	+	7704	445	ENSSSCG00000001087;	exon:19265492-19265665,exon:19270941-19271093,exon:19273078-19273195	P4	6	48	MRS2
novel_circ_0007963	7	22558754	22559679	-	925	307	ENSSSCG00000001242;	exon:22558755-22558818,exon:22559437-22559679	P1,P3,P4,P6	8458	78879194	GABBR1
novel_circ_0007976	7	22853629	22939471	+	85842	276	ENSSSCG00000001229;	intron:22939196-22939471	P1,P3	2529	19691952	-
novel_circ_0007988	7	229159	246213	-	17054	283	ENSSSCG00000000985;	exon:229160-229301,exon:245848-245907,exon:246133-246213	P3,P4,P6	522	218206257	EXOC2
novel_circ_0007989	7	229159	252991	-	23832	325	ENSSSCG00000000985;	exon:229160-229301,exon:241019-241135,exon:252926-252991	P1,P3,P4,P6	7121516	212249222231	EXOC2
novel_circ_0007990	7	229159	264111	-	34952	268	ENSSSCG00000000985;	exon:229160-229301,exon:263986-264111	P1,P3,P4,P6	5533	221213223231	EXOC2
novel_circ_0007998	7	23022970	23023608	-	638	222	ENSSSCG00000041410;	exon:23022971-23023096,exon:23023513-23023608	P1,P3,P4,P6	25311937	436590122	--
novel_circ_0007999	7	23022970	23026682	-	3712	126	ENSSSCG00000041410;	intron:23022971-23023096	P1,P3,P4,P6	4559	27395674	--
novel_circ_0008001	7	23103497	23104280	-	783	483	ENSSSCG00000001372;	exon:23103498-23103638,exon:23103864-23104026,exon:23104102-23104280	P1,P3	74	394329	GNL1
novel_circ_0008003	7	23204848	23205935	-	1087	220	ENSSSCG00000001376;	exon:23204849-23204905,exon:23205190-23205352	P1,P4	82	148152	DHX16
novel_circ_0008005	7	2396475	2397674	+	1199	211	ENSSSCG00000001002;	exon:2397464-2397674	P1,P3	35	293326	PRPF4B
novel_circ_0008006	7	2397187	2401736	+	4549	367	ENSSSCG00000001002;	exon:2397188-2397269,exon:2397464-2397674,exon:2401663-2401736	P1,P3,P4,P6	3265	287274251272	PRPF4B
novel_circ_0008008	7	241018	246213	-	5195	265	ENSSSCG00000000985;	exon:241019-241135,exon:243053-243119,exon:246133-246213	P1,P3,P6	346	266223266	EXOC2
novel_circ_0008013	7	24990297	25033067	-	42770	128	n/a	intergenic_region:24990298-24990425	P1,P3,P4,P6	431014	11141423	--
novel_circ_0008018	7	259290	284670	-	25380	352	ENSSSCG00000000985;	exon:259291-259415,exon:277291-277436,exon:284590-284670	P1,P3,P4,P6	2235	292291254269	EXOC2
novel_circ_0008026	7	28649148	28653086	+	3938	333	ENSSSCG00000029539;	intron:28649149-28649305,intron:28649917-28649999,intron:28652994-28653086	P1,P4	27	184264	RAB23
novel_circ_0008031	7	2915754	2916421	+	667	667	ENSSSCG00000000999;	exon:2915755-2916421	P1,P3,P4,P6	1081038590	333271301268	CDYL
novel_circ_0008032	7	2915754	2953747	+	37993	173	ENSSSCG00000000999;	exon:2953575-2953747	P1,P4	54	303278	CDYL
novel_circ_0008033	7	2951985	2953747	+	1762	430	ENSSSCG00000000999;	exon:2951986-2952242,exon:2953575-2953747	P1,P3,P4,P6	4825	408386327413	CDYL
novel_circ_0008037	7	30441063	30441599	-	536	322	ENSSSCG00000031593;	exon:30441064-30441235,exon:30441450-30441599	P1,P3,P4,P6	2326	3159292727962912	NUDT3
novel_circ_0008038	7	30582061	30582390	-	329	329	ENSSSCG00000001527;	exon:30582062-30582390	P4	5	724	ILRUN
novel_circ_0008041	7	30619600	30627152	-	7552	353	ENSSSCG00000001527;	exon:30619601-30619798,exon:30626998-30627152	P1,P6	62	578881	ILRUN
novel_circ_0008046	7	31665248	31669318	-	4070	192	ENSSSCG00000001554;	exon:31666689-31666714,exon:31669153-31669318	P1,P3,P6	574	192163147	SRPK1
novel_circ_0008047	7	31677975	31681220	-	3245	316	ENSSSCG00000001554;	exon:31677976-31678063,exon:31679074-31679182,exon:31681102-31681220	P1,P4,P6	336	280185176	SRPK1
novel_circ_0008053	7	33031977	33033234	+	1257	313	ENSSSCG00000001578;	exon:33031978-33032110,exon:33033055-33033234	P1,P3,P4,P6	5333	237214678833	CMTR1
novel_circ_0008058	7	34083498	34089247	-	5749	212	ENSSSCG00000027778;ENSSSCG00000037507;	exon:34089036-34089247	P1,P3,P6	435	15811290	-;BTBD9
novel_circ_0008064	7	34421441	34425138	+	3697	383	n/a	intergenic_region:34421442-34421515,intergenic_region:34424488-34424640,intergenic_region:34424983-34425138	P1,P3,P4,P6	61086	1343	--
novel_circ_0008066	7	34433692	34445917	+	12225	380	n/a	intergenic_region:34433693-34433809,intergenic_region:34436142-34436243,intergenic_region:34445757-34445917	P1,P3,P4,P6	5886	63712	--
novel_circ_0008067	7	36873608	36874486	-	878	254	ENSSSCG00000001621;	exon:36873609-36873684,exon:36874209-36874265,exon:36874366-36874486	P1,P3,P4,P6	5266	395447336294	TFEB
novel_circ_0008085	7	42064667	42065162	-	495	495	ENSSSCG00000001727;	exon:42064668-42065162	P4,P6	37	303219	TNFRSF21
novel_circ_0008088	7	43609180	43616186	-	7006	288	ENSSSCG00000001732;	exon:43609181-43609296,exon:43616015-43616186	P1,P3,P6	449	300292397	MMUT
novel_circ_0008089	7	43609180	43617387	-	8207	386	ENSSSCG00000001732;	exon:43609181-43609296,exon:43610581-43610692,exon:43617230-43617387	P1,P4,P6	727	295294396	MMUT
novel_circ_0008092	7	4574942	4584896	+	9954	282	n/a	intergenic_region:4574943-4575060,intergenic_region:4584733-4584896	P1,P3,P4,P6	24161714	160177176163	--
novel_circ_0008093	7	4574942	4608689	+	33747	525	n/a	intergenic_region:4574943-4575060,intergenic_region:4578332-4578456,intergenic_region:4607906-4608050,intergenic_region:4608553-4608689	P1,P3,P4,P6	59815	155196181165	--
novel_circ_0008095	7	4607905	4608689	+	784	282	n/a	intergenic_region:4607906-4608050,intergenic_region:4608553-4608689	P3,P4,P6	694	195170190	--
novel_circ_0008096	7	46696412	46701207	-	4795	319	ENSSSCG00000002628;	exon:46696413-46696467,exon:46700944-46701207	P3	8	25	ICK
novel_circ_0008108	7	47896405	47902656	+	6251	164	ENSSSCG00000027477;	exon:47896406-47896569	P1,P3,P4,P6	158615	615599497513	TBC1D2B
novel_circ_0008109	7	47896405	47924280	+	27875	376	ENSSSCG00000027477;	exon:47896406-47896569,exon:47924069-47924280	P3,P4,P6	698	568491547	TBC1D2B
novel_circ_0008113	7	48821285	48866128	-	44843	456	ENSSSCG00000038708;	exon:48821286-48821479,exon:48865867-48866128	P3,P4,P6	464	626594740	-
novel_circ_0008114	7	48863002	48866128	-	3126	465	ENSSSCG00000038708;	intron:48863003-48863205,intron:48865867-48866128	P1,P3,P6	235	383331410	-
novel_circ_0008122	7	49712038	49735232	+	23194	257	ENSSSCG00000038929;	exon:49712039-49712148,exon:49716930-49717076	P3,P4,P6	622	194215571434	CEMIP
novel_circ_0008126	7	49722372	49745738	+	23366	461	ENSSSCG00000038929;	exon:49722373-49722552,exon:49725449-49725519,exon:49745529-49745738	P3,P6	65	16711184	CEMIP
novel_circ_0008131	7	49756116	49761237	+	5121	491	ENSSSCG00000038929;	exon:49756117-49756322,exon:49756976-49757045,exon:49758151-49758279,exon:49761152-49761237	P1,P3,P4,P6	4326	1618157811851218	CEMIP
novel_circ_0008140	7	50928382	50946333	-	17951	340	ENSSSCG00000001792;	exon:50928383-50928521,exon:50943635-50943711,exon:50946210-50946333	P3,P6	35	219142	EFL1
novel_circ_0008143	7	51782207	51792316	+	10109	375	ENSSSCG00000035432;	exon:51782208-51782284,exon:51787243-51787381,exon:51792158-51792316	P1,P3,P4,P6	3635	561443493541	HDGFL3
novel_circ_0008147	7	52121145	52122358	-	1213	336	ENSSSCG00000001805;	exon:52121146-52121311,exon:52122189-52122358	P3,P4,P6	3812	476783	WHAMM
novel_circ_0008148	7	52430651	52434110	-	3459	301	ENSSSCG00000001810;	exon:52430652-52430819,exon:52433978-52434110	P1,P4,P6	335	252183214	PDE8A
novel_circ_0008157	7	52485689	52487265	-	1576	270	ENSSSCG00000001810;	exon:52485690-52485902,exon:52487209-52487265	P3,P6	46	229231	PDE8A
novel_circ_0008163	7	53101262	53126497	+	25235	109	ENSSSCG00000001814;	exon:53126389-53126497	P1,P3,P4,P6	4542	2708275628222857	IQGAP1
novel_circ_0008166	7	53108348	53110698	+	2350	359	ENSSSCG00000001814;	exon:53108349-53108489,exon:53108582-53108666,exon:53110566-53110698	P1,P4,P6	547	309730563283	IQGAP1
novel_circ_0008170	7	53476794	53477217	+	423	281	ENSSSCG00000001818;	exon:53476795-53476891,exon:53477034-53477217	P1,P3,P4,P6	6555	88817353	FES
novel_circ_0008178	7	55655838	55658193	-	2355	402	ENSSSCG00000001852;	exon:55655839-55655951,exon:55657733-55657884,exon:55658057-55658193	P1,P3,P4,P6	3325	605456811907	IDH2
novel_circ_0008185	7	56509178	56519340	-	10162	465	ENSSSCG00000001862;	exon:56509179-56509261,exon:56515845-56515913,exon:56517040-56517141,exon:56518062-56518172,exon:56519241-56519340	P1,P3,P4,P6	1217716	119910559751188	ETFA
novel_circ_0008189	7	56524082	56526919	-	2837	312	ENSSSCG00000001862;	exon:56524083-56524165,exon:56524274-56524355,exon:56526773-56526919	P1,P3,P6	246	10749441068	ETFA
novel_circ_0008192	7	58109601	58123585	+	13984	236	ENSSSCG00000001878;	intron:58109602-58109731,intron:58123480-58123585	P1,P3,P4,P6	6656	14513094109	PTPN9
novel_circ_0008194	7	58112448	58117178	+	4730	359	ENSSSCG00000001878;	exon:58112449-58112592,exon:58115952-58116041,exon:58117054-58117178	P1,P3,P4,P6	98912	275284198225	PTPN9
novel_circ_0008195	7	58112448	58123585	+	11137	375	ENSSSCG00000001878;	exon:58112449-58112592,exon:58117054-58117178,exon:58123480-58123585	P1,P3,P4,P6	1011410	270240164184	PTPN9
novel_circ_0008197	7	58112448	58140971	+	28523	144	ENSSSCG00000001878;	exon:58112449-58112592	P1,P4,P6	435	287226192	PTPN9
novel_circ_0008204	7	58850362	58868520	+	18158	211	ENSSSCG00000001903;	exon:58850363-58850573	P3,P4,P6	496	114176131	EDC3
novel_circ_0008205	7	58868184	58868520	+	336	336	ENSSSCG00000001903;	exon:58868185-58868520	P1,P3,P4,P6	157115	170159189183	EDC3
novel_circ_0008206	7	58944924	58947176	-	2252	395	ENSSSCG00000001905;	exon:58944925-58945023,exon:58946881-58947176	P4,P6	26	97	ARID3B
novel_circ_0008208	7	60592096	60602546	+	10450	289	ENSSSCG00000001925;	exon:60592097-60592322,exon:60602484-60602546	P1,P3,P4,P6	2373	518398343386	ADPGK
novel_circ_0008219	7	60906694	60909340	+	2646	359	ENSSSCG00000001927;	exon:60906695-60906875,exon:60907826-60907912,exon:60909250-60909340	P1,P3,P4	397	310727842731	-
novel_circ_0008223	7	64286781	64287500	+	719	319	ENSSSCG00000032377;	exon:64286782-64286916,exon:64287317-64287500	P1,P3,P4,P6	18222019	63513728	RALGAPA1
novel_circ_0008228	7	64792416	64801946	-	9530	450	ENSSSCG00000034753;	exon:64792417-64792527,exon:64794178-64794275,exon:64796161-64796227,exon:64801773-64801946	P4,P6	57	624780	FAM177A1
novel_circ_0008239	7	65044493	65049166	+	4673	125	ENSSSCG00000001958;	exon:65044494-65044618	P1,P3,P4	265	486456516	BAZ1A
novel_circ_0008241	7	65048569	65049166	+	597	597	ENSSSCG00000001958;	exon:65048570-65049166	P6	5	716	BAZ1A
novel_circ_0008243	7	65168584	65173711	+	5127	462	ENSSSCG00000040912;	exon:65168585-65168689,exon:65169334-65169444,exon:65171546-65171667,exon:65173588-65173711	P1,P3,P6	523	176415513100	SNX6
novel_circ_0008244	7	65168584	65179869	+	11285	418	ENSSSCG00000040912;	exon:65168585-65168689,exon:65169334-65169444,exon:65177474-65177569,exon:65179764-65179869	P3,P4,P6	4511	115616252221	SNX6
novel_circ_0008246	7	65168584	65192009	+	23425	419	ENSSSCG00000040912;	exon:65168585-65168689,exon:65169334-65169444,exon:65185463-65185538,exon:65187261-65187300,exon:65191923-65192009	P1,P3,P4,P6	98156	1445131519692609	SNX6
novel_circ_0008248	7	65198471	65198799	+	328	246	ENSSSCG00000040912;	exon:65198472-65198631,exon:65198714-65198799	P1,P3,P4,P6	26212618	1670163026453388	SNX6
novel_circ_0008250	7	67280597	67280955	-	358	358	ENSSSCG00000024517;	exon:67280598-67280955	P1,P3,P4	633	13102	AKAP6
novel_circ_0008254	7	67554147	67580251	-	26104	148	ENSSSCG00000001966;	exon:67554148-67554295	P1,P4	73	180238	ARHGAP5
novel_circ_0008255	7	68160991	68169856	+	8865	369	n/a	intergenic_region:68160992-68161185,intergenic_region:68169682-68169856	P1,P3,P4,P6	131398	194173215211	--
novel_circ_0008267	7	68220756	68230272	+	9516	377	n/a	intergenic_region:68220757-68220926,intergenic_region:68223731-68223757,intergenic_region:68230093-68230272	P1,P6	35	157168	--
novel_circ_0008268	7	68226485	68230272	+	3787	319	n/a	intergenic_region:68226486-68226624,intergenic_region:68230093-68230272	P1,P3,P6	236	159134142	--
novel_circ_0008269	7	68226485	68234480	+	7995	139	n/a	intergenic_region:68226486-68226624	P1,P6	63	139150	--
novel_circ_0008272	7	68376966	68386742	+	9776	422	ENSSSCG00000001971;	exon:68376967-68377101,exon:68378508-68378654,exon:68386603-68386742	P3,P4,P6	255	401292323	HECTD1
novel_circ_0008279	7	68514624	68521235	+	6611	260	ENSSSCG00000040657;	exon:68514625-68514728,exon:68515192-68515265,exon:68521154-68521235	P3,P4,P6	436	10697108	STRN3
novel_circ_0008281	7	68514624	68533985	+	19361	246	ENSSSCG00000040657;	exon:68514625-68514728,exon:68533844-68533985	P1,P3,P4,P6	5523	159120114110	STRN3
novel_circ_0008285	7	74995761	74996138	+	377	224	ENSSSCG00000001991;	exon:74995762-74995905,exon:74996059-74996138	P1,P3,P4,P6	4378	488457488407	DHRS1
novel_circ_0008286	7	75024651	75026711	+	2060	308	ENSSSCG00000001993;ENSSSCG00000001992;	exon:75024652-75024757,exon:75026241-75026354,exon:75026624-75026711	P1,P3,P4,P6	2435	107917087	TGM1;RABGGTA
novel_circ_0008287	7	75135634	75136922	-	1288	414	ENSSSCG00000002002;ENSSSCG00000002001;	exon:75135635-75135976,exon:75136851-75136922	P1,P3,P4,P6	4274	296288611702	IRF9;REC8
novel_circ_0008289	7	75145649	75146187	-	538	363	ENSSSCG00000002003;	exon:75145650-75145739,exon:75145832-75145930,exon:75146014-75146187	P1,P3,P4,P6	9333	200157191233	--
novel_circ_0008293	7	76202078	76203168	+	1090	271	ENSSSCG00000002041;	exon:76202079-76202212,exon:76202623-76202759	P1,P4,P6	535	1231837769	SLC7A7
novel_circ_0008296	7	76237513	76238347	-	834	395	ENSSSCG00000002042;	exon:76237514-76237678,exon:76237865-76237950,exon:76238204-76238347	P1,P6	55	550606	OXA1L
novel_circ_0008297	7	77769109	77771399	+	2290	310	ENSSSCG00000002127;	exon:77769110-77769213,exon:77770274-77770403,exon:77771324-77771399	P1,P3,P4,P6	811612	162175134153	CHD8
novel_circ_0008298	7	77950750	77956163	+	5413	441	ENSSSCG00000038947;	exon:77950751-77951028,exon:77955399-77955513,exon:77956116-77956163	P1,P3,P6	5411	134512421531	-
novel_circ_0008300	7	78427329	78431487	-	4158	336	ENSSSCG00000002135;	exon:78427330-78427495,exon:78431318-78431487	P4,P6	54	37483751	PNP
novel_circ_0008301	7	78427415	78431487	-	4072	441	ENSSSCG00000002135;	exon:78427416-78427495,exon:78428348-78428538,exon:78431318-78431487	P1,P3,P4,P6	4666	5910531837473720	PNP
novel_circ_0008302	7	78428347	78429133	-	786	295	ENSSSCG00000002135;	exon:78428348-78428538,exon:78429030-78429133	P1,P3,P4,P6	7673	7196627644104321	PNP
novel_circ_0008303	7	78428347	78431487	-	3140	361	ENSSSCG00000002135;	exon:78428348-78428538,exon:78431318-78431487	P1,P3,P4,P6	5862	6366562640084040	PNP
novel_circ_0008307	7	80250620	80252396	+	1776	393	ENSSSCG00000002243;	exon:80250621-80250795,exon:80251056-80251174,exon:80252298-80252396	P1,P3,P4	235	9110960	SLC12A6
novel_circ_0008309	7	80343072	80346071	+	2999	303	ENSSSCG00000002245;	exon:80343073-80343191,exon:80345062-80345151,exon:80345978-80346071	P1,P3,P4,P6	8768	189215101117	KATNBL1
novel_circ_0008311	7	84736532	84768078	-	31546	220	ENSSSCG00000002257;	exon:84736533-84736642,exon:84749280-84749389	P1,P3,P4,P6	6724	252260138126	MCTP2
novel_circ_0008312	7	84749279	84768078	-	18799	152	ENSSSCG00000002257;	exon:84749280-84749389,exon:84764646-84764687	P3,P4	52	294155	MCTP2
novel_circ_0008314	7	84803738	84808461	-	4723	102	ENSSSCG00000002257;	exon:84808360-84808461	P1,P3,P4,P6	7872	324299199186	MCTP2
novel_circ_0008317	7	84803738	84856641	-	52903	360	ENSSSCG00000002257;	exon:84803739-84803858,exon:84805790-84805864,exon:84856477-84856641	P1,P3,P4,P6	5485	341301207197	MCTP2
novel_circ_0008319	7	84826111	84827720	-	1609	274	ENSSSCG00000002257;	exon:84826112-84826214,exon:84827373-84827440,exon:84827618-84827720	P1,P3,P6	834	313289181	MCTP2
novel_circ_0008321	7	84826111	84856641	-	30530	206	ENSSSCG00000002257;	exon:84826112-84826214,exon:84827618-84827720	P1,P3,P4,P6	2522	388313231211	MCTP2
novel_circ_0008325	7	84866387	84872013	-	5626	291	ENSSSCG00000002257;	exon:84866388-84866423,exon:84870394-84870505,exon:84871871-84872013	P1,P3,P4,P6	10678	322284171171	MCTP2
novel_circ_0008327	7	85990603	86001623	-	11020	426	ENSSSCG00000002266;	exon:85990604-85990850,exon:86001445-86001623	P1,P4,P6	246	180173142	-
novel_circ_0008329	7	86024174	86025429	-	1255	347	ENSSSCG00000002266;	exon:86024175-86024350,exon:86025259-86025429	P1,P3,P4,P6	1315515	223212238185	-
novel_circ_0008331	7	86024174	86032780	-	8606	326	ENSSSCG00000002266;	exon:86024175-86024350,exon:86032631-86032780	P1,P3,P4,P6	95614	199198208180	-
novel_circ_0008334	7	86031557	86032780	-	1223	299	ENSSSCG00000002266;	exon:86031558-86031706,exon:86032631-86032780	P1,P3,P6	456	245202227	-
novel_circ_0008337	7	86044905	86087677	-	42772	189	ENSSSCG00000002266;	exon:86044906-86045094	P1,P3,P4,P6	2542	221239237239	-
novel_circ_0008338	7	86055232	86056387	-	1155	281	ENSSSCG00000002266;	exon:86055233-86055423,exon:86056298-86056387	P1,P3,P4,P6	410610	273256251225	-
novel_circ_0008343	7	86064995	86068321	-	3326	280	ENSSSCG00000002266;	exon:86064996-86065174,exon:86066658-86066758	P1,P6	53	321323	-
novel_circ_0008344	7	86064995	86087677	-	22682	224	ENSSSCG00000002266;	exon:86064996-86065174,exon:86065352-86065396	P1	5	252	-
novel_circ_0008345	7	86070323	86075222	-	4899	383	ENSSSCG00000002266;	exon:86070324-86070457,exon:86072288-86072428,exon:86075115-86075222	P6	7	262	-
novel_circ_0008349	7	86075114	86083505	-	8391	257	ENSSSCG00000002266;	exon:86075115-86075222,exon:86081593-86081654,exon:86083419-86083505	P3,P6	39	268278	-
novel_circ_0008352	7	86081592	86087677	-	6085	381	ENSSSCG00000002266;	exon:86081593-86081654,exon:86083419-86083505,exon:86087446-86087677	P1,P3,P4,P6	13121312	343317375346	-
novel_circ_0008357	7	88145339	88172966	+	27627	416	ENSSSCG00000002259;	intron:88145340-88145393,intron:88150859-88151045,intron:88172792-88172966	P1,P6	54	501359	-
novel_circ_0008364	7	88553631	88564078	-	10447	180	ENSSSCG00000039616;	exon:88563899-88564078	P1,P3,P4,P6	7656	33363323	ZBTB25
novel_circ_0008368	7	89519702	89520131	+	429	429	ENSSSCG00000002283;	exon:89519703-89520131	P6	5	450	FUT8
novel_circ_0008377	7	91547493	91548524	-	1031	346	ENSSSCG00000002298;	exon:91547494-91547592,exon:91548278-91548524	P1,P3,P4,P6	72810	199169198214	ZFYVE26
novel_circ_0008380	7	92778442	92785790	-	7348	451	ENSSSCG00000039701;	exon:92778443-92778572,exon:92781228-92781367,exon:92782397-92782433,exon:92785647-92785790	P1,P3,P4,P6	20131318	146169161183	DCAF5
novel_circ_0008381	7	93293215	93296234	+	3019	262	ENSSSCG00000002311;	intron:93293216-93293274,intron:93296032-93296234	P4,P6	38	415442	SUSD6
novel_circ_0008382	7	93296031	93296234	+	203	203	ENSSSCG00000002311;	exon:93296032-93296234	P1,P3,P4,P6	97715	419399675815	SUSD6
novel_circ_0008390	7	96347124	96353198	-	6074	215	ENSSSCG00000002337;	exon:96347125-96347339	P1,P3,P4,P6	56810	10510111089	ZFYVE1
novel_circ_0008396	7	96543073	96555754	+	12681	357	ENSSSCG00000002340;	exon:96543074-96543172,exon:96552298-96552384,exon:96555584-96555754	P1,P3,P4,P6	5745	10591000917885	PSEN1
novel_circ_0008405	7	98303461	98318944	-	15483	305	ENSSSCG00000002381;	exon:98315884-98315954,exon:98316517-98316572,exon:98318767-98318944	P1,P4	72	234194	NEK9
novel_circ_0008413	7	9980130	10009711	-	29581	112	ENSSSCG00000001056;	exon:9980131-9980242	P1,P3	45	216211	RANBP9
novel_circ_0007159	6	103751848	103758513	-	6665	176	ENSSSCG00000003694;	exon:103758338-103758513	P1,P3,P4,P6	6767	2944255730913714	EMILIN2
novel_circ_0007162	6	103870688	103879369	-	8681	502	ENSSSCG00000029030;	exon:103870689-103870814,exon:103873718-103873885,exon:103878601-103878719,exon:103879281-103879369	P1,P3,P4,P6	4426	180190423647	SMCHD1
novel_circ_0007170	6	103910116	103911289	-	1173	304	ENSSSCG00000029030;	exon:103910117-103910230,exon:103910425-103910507,exon:103911183-103911289	P1,P3,P4,P6	26233936	188207499667	SMCHD1
novel_circ_0007172	6	103910116	103929043	-	18927	312	ENSSSCG00000029030;	exon:103910117-103910230,exon:103910425-103910507,exon:103928929-103929043	P4,P6	25	424534	SMCHD1
novel_circ_0007177	6	1051421	1053024	-	1603	387	ENSSSCG00000035967;	exon:1051422-1051690,exon:1052907-1053024	P1,P3,P4,P6	26251928	324265213216	ZC3H18
novel_circ_0007179	6	1051421	1057079	-	5658	511	ENSSSCG00000035967;	exon:1051422-1051690,exon:1056557-1056649,exon:1056931-1057079	P1,P3,P4,P6	94597978	237227154156	ZC3H18
novel_circ_0007180	6	1051421	1066371	-	14950	572	ENSSSCG00000035967;	exon:1051422-1051690,exon:1056931-1057079,exon:1065506-1065574,exon:1066287-1066371	P1,P3,P4,P6	18288	229207153131	ZC3H18
novel_circ_0007184	6	105884921	105885352	+	431	431	ENSSSCG00000040397;	intron:105884922-105885352	P3,P4,P6	326	111	COLEC12
novel_circ_0007185	6	105959778	105970363	+	10585	222	ENSSSCG00000040397;	exon:105959779-105959901,exon:105968218-105968316	P1,P3,P4,P6	4843	563404272264	COLEC12
novel_circ_0007186	6	105968217	105970363	+	2146	99	ENSSSCG00000040397;	exon:105968218-105968316	P1,P3,P6	436	503411270	COLEC12
novel_circ_0007191	6	106217222	106217661	-	439	339	ENSSSCG00000021893;	exon:106217223-106217469,exon:106217570-106217661	P1,P3,P4,P6	28313036	263245165174	ROCK1
novel_circ_0007203	6	106750397	106752875	-	2478	103	ENSSSCG00000003700;	exon:106752773-106752875	P1,P3,P4	535	1179978	ESCO1
novel_circ_0007204	6	106750397	106771048	-	20651	218	ENSSSCG00000003700;	exon:106752773-106752875,exon:106770934-106771048	P1,P3,P4,P6	1311616	84987868	ESCO1
novel_circ_0007207	6	106936501	106954430	+	17929	172	ENSSSCG00000025478;	exon:106936502-106936673	P3	5	375	MIB1
novel_circ_0007208	6	106936501	106958839	+	22338	172	ENSSSCG00000025478;	exon:106936502-106936673	P6	5	240	MIB1
novel_circ_0007210	6	106936501	106978180	+	41679	414	ENSSSCG00000025478;	exon:106936502-106936673,exon:106969395-106969528,exon:106978073-106978180	P1,P3,P4,P6	6357	437366221228	MIB1
novel_circ_0007216	6	108408208	108409783	-	1575	331	ENSSSCG00000003707;	exon:108408209-108408409,exon:108409654-108409783	P1,P3,P4,P6	6574	1245110812211326	NPC1
novel_circ_0007218	6	108411186	108413949	-	2763	385	ENSSSCG00000003707;	exon:108411187-108411302,exon:108413586-108413726,exon:108413822-108413949	P1,P3,P4,P6	7524	1192109612101346	NPC1
novel_circ_0007230	6	109117106	109141734	-	24628	411	ENSSSCG00000003712;	exon:109117107-109117213,exon:109131969-109132050,exon:109139462-109139584,exon:109141636-109141734	P1,P3,P4,P6	87722	375398486620	OSBPL1A
novel_circ_0007231	6	109117106	109150901	-	33795	656	ENSSSCG00000003712;	exon:109117107-109117213,exon:109131969-109132050,exon:109139462-109139584,exon:109141636-109141734,exon:109149043-109149106,exon:109149220-109149293,exon:109150683-109150727,exon:109150840-109150901	P1,P3,P4,P6	15101316	370368483625	OSBPL1A
novel_circ_0007233	6	109117106	109171834	-	54728	532	ENSSSCG00000003712;	exon:109117107-109117213,exon:109131969-109132050,exon:109165680-109165824,exon:109167211-109167296,exon:109171723-109171834	P1,P3,P4,P6	128612	294284405480	OSBPL1A
novel_circ_0007237	6	109139461	109150901	-	11440	467	ENSSSCG00000003712;	exon:109139462-109139584,exon:109141636-109141734,exon:109149043-109149106,exon:109149220-109149293,exon:109150683-109150727,exon:109150840-109150901	P1,P3,P4,P6	15141018	478516624813	OSBPL1A
novel_circ_0007238	6	109139461	109171834	-	32373	334	ENSSSCG00000003712;	exon:109139462-109139584,exon:109141636-109141734,exon:109171723-109171834	P1,P3,P4,P6	10726	402432545668	OSBPL1A
novel_circ_0007240	6	109149042	109171834	-	22792	437	ENSSSCG00000003712;	exon:109149043-109149106,exon:109149220-109149293,exon:109150683-109150727,exon:109167211-109167352,exon:109171723-109171834	P1,P3,P4,P6	177414	439410507684	OSBPL1A
novel_circ_0007242	6	109165679	109171834	-	6155	343	ENSSSCG00000003712;	exon:109165680-109165824,exon:109167211-109167296,exon:109171723-109171834	P1,P3,P4,P6	19222136	427362497650	OSBPL1A
novel_circ_0007244	6	109193861	109200845	-	6984	285	ENSSSCG00000003712;	exon:109193862-109193936,exon:109195102-109195187,exon:109200722-109200845	P1,P3,P4,P6	9673	325314317337	OSBPL1A
novel_circ_0007245	6	110724754	110733479	-	8725	302	ENSSSCG00000003716;	exon:110724755-110724888,exon:110733312-110733479	P1,P4,P6	225	759480515	SS18
novel_circ_0007248	6	110753544	110758296	-	4752	376	ENSSSCG00000003716;	exon:110753545-110753766,exon:110758143-110758296	P1,P3,P4,P6	11757	794653443515	SS18
novel_circ_0007249	6	110753544	110779333	-	25789	239	ENSSSCG00000003716;	exon:110758143-110758296,exon:110779249-110779333	P1,P3,P4,P6	661310	813652457517	SS18
novel_circ_0007251	6	115000129	115000687	-	558	321	ENSSSCG00000024800;	exon:115000130-115000315,exon:115000553-115000687	P1,P3,P4,P6	6141020	10851036665637	DSC2
novel_circ_0007259	6	115740726	115760548	-	19822	558	ENSSSCG00000003728;	exon:115740727-115740921,exon:115742342-115742450,exon:115760295-115760548	P1,P3,P4,P6	6968	351323227251	TRAPPC8
novel_circ_0007261	6	115758986	115760551	-	1565	267	ENSSSCG00000003728;	intron:115758987-115759137,intron:115759828-115759943	P6	9	255	TRAPPC8
novel_circ_0007263	6	115954026	115957402	+	3376	282	ENSSSCG00000003730;	exon:115954027-115954192,exon:115957287-115957402	P1,P4,P6	9613	1258767	RNF138
novel_circ_0007274	6	120911106	120911780	+	674	674	ENSSSCG00000003747;	exon:120911107-120911780	P3,P6	1115	9075	KIAA1328
novel_circ_0007275	6	12234386	12236356	+	1970	338	ENSSSCG00000033842;	exon:12234387-12234504,exon:12236137-12236356	P1,P3,P4,P6	4746	11759049151039	CFDP1
novel_circ_0007276	6	12234386	12252148	+	17762	582	ENSSSCG00000033842;	exon:12234387-12234504,exon:12236137-12236356,exon:12236959-12237082,exon:12252029-12252148	P1,P4,P6	31111	1101877936	CFDP1
novel_circ_0007283	6	13105852	13123467	+	17615	271	ENSSSCG00000030420;	exon:13105853-13105939,exon:13123284-13123467	P1	5	265	GLG1
novel_circ_0007288	6	131774290	131811039	-	36749	214	ENSSSCG00000003761;	exon:131810826-131811039	P1,P3	54	782843	ADGRL2
novel_circ_0007290	6	131862316	131882210	-	19894	227	ENSSSCG00000003761;	intron:131862317-131862543	P1,P3	62	280283	ADGRL2
novel_circ_0007302	6	135487967	135493279	-	5312	442	ENSSSCG00000003770;	exon:135487968-135488094,exon:135490926-135491062,exon:135493102-135493279	P1,P3,P6	757	655850	MIGA1
novel_circ_0007306	6	135552160	135556406	+	4246	173	ENSSSCG00000040220;	exon:135552161-135552263,exon:135552776-135552845	P1	5	269	USP33
novel_circ_0007307	6	135554371	135558784	+	4413	418	ENSSSCG00000040220;	exon:135558367-135558784	P1	5	345	USP33
novel_circ_0007310	6	135569386	135570057	+	671	671	ENSSSCG00000040220;	exon:135569387-135570057	P1,P3,P4	4715	300279428	USP33
novel_circ_0007315	6	135651326	135660627	+	9301	340	ENSSSCG00000003772;	exon:135651327-135651458,exon:135652665-135652718,exon:135653550-135653703	P1,P3,P4,P6	20211726	18116213088	-
novel_circ_0007316	6	135651326	135660642	+	9316	286	ENSSSCG00000003772;	intron:135651327-135651458,intron:135653550-135653703	P1,P3,P4,P6	84313	112797952	-
novel_circ_0007322	6	138964558	138981411	+	16853	134	ENSSSCG00000003784;	exon:138981278-138981411	P1,P3,P4,P6	615416	188109	LRRIQ3
novel_circ_0007338	6	145641250	145648732	-	7482	433	ENSSSCG00000030423;	exon:145641251-145641323,exon:145644657-145644721,exon:145646384-145646516,exon:145648571-145648732	P1,P3,P4,P6	6459	499426583864	MIER1
novel_circ_0007341	6	145648570	145660214	-	11644	308	ENSSSCG00000030423;	exon:145648571-145648732,exon:145660069-145660214	P1,P4,P6	336	455569796	MIER1
novel_circ_0007350	6	14895771	14897526	+	1755	191	ENSSSCG00000002743;	exon:14895772-14895874,exon:14897439-14897526	P1,P6	52	586603	IST1
novel_circ_0007363	6	157262136	157269683	+	7547	102	ENSSSCG00000029633;	exon:157269255-157269290,exon:157269618-157269683	P6	5	209	USP24
novel_circ_0007365	6	157280252	157282222	+	1970	378	ENSSSCG00000029633;	exon:157280253-157280411,exon:157281816-157281930,exon:157282119-157282222	P1,P3,P4,P6	11857	295243211197	USP24
novel_circ_0007367	6	157292035	157294263	+	2228	394	ENSSSCG00000029633;	exon:157292036-157292185,exon:157293187-157293318,exon:157294152-157294263	P1,P3,P4,P6	7262	219200176178	USP24
novel_circ_0007369	6	157293186	157294263	+	1077	244	ENSSSCG00000029633;	exon:157293187-157293318,exon:157294152-157294263	P1,P3,P4,P6	106124	199204163155	USP24
novel_circ_0007373	6	157627017	157627893	-	876	300	ENSSSCG00000003844;	exon:157627018-157627099,exon:157627676-157627893	P1,P3,P4,P6	4355	161154107118	TTC4
novel_circ_0007376	6	158272288	158278908	+	6620	344	ENSSSCG00000034261;	exon:158272289-158272441,exon:158274148-158274229,exon:158278800-158278908	P1,P3,P4,P6	2532	1678145418382207	TMEM59
novel_circ_0007380	6	158758994	158759941	+	947	347	ENSSSCG00000003846;	exon:158758995-158759173,exon:158759774-158759941	P1,P3,P4,P6	46413	15131612	-
novel_circ_0007389	6	160413188	160415719	-	2531	265	ENSSSCG00000021292;	exon:160413189-160413348,exon:160415615-160415719	P3,P4,P6	337	482580719	OSBPL9
novel_circ_0007401	6	164806300	164813540	+	7240	343	ENSSSCG00000003895;	exon:164806301-164806405,exon:164812280-164812391,exon:164813415-164813540	P1,P3,P4,P6	2248	460422380397	EFCAB14
novel_circ_0007403	6	165588902	165593937	-	5035	291	ENSSSCG00000003913;	exon:165588903-165589045,exon:165593790-165593937	P3,P4,P6	833	445448	MAST2
novel_circ_0007405	6	165729760	165731887	+	2127	115	ENSSSCG00000028097;	exon:165731773-165731887	P1,P4,P6	372	79112751777	GPBP1L1
novel_circ_0007409	6	165903477	165903792	+	315	315	ENSSSCG00000003917;	exon:165903478-165903792	P1,P3,P4,P6	8358	162158129138	TESK2
novel_circ_0007410	6	165903477	165929040	+	25563	437	ENSSSCG00000003917;	exon:165903478-165903792,exon:165928919-165929040	P1,P3,P4,P6	17899	149140117138	TESK2
novel_circ_0007420	6	166989366	167000612	+	11246	465	ENSSSCG00000036909;	exon:166989367-166989483,exon:166995047-166995242,exon:166996230-166996289,exon:167000521-167000612	P1,P3,P4,P6	8121018	96816574	ERI3
novel_circ_0007421	6	166989366	167024441	+	35075	342	ENSSSCG00000036909;	exon:166989367-166989483,exon:166996230-166996289,exon:167000521-167000612,exon:167024369-167024441	P1,P3,P4,P6	6662	94737781	ERI3
novel_circ_0007426	6	168716697	168717962	-	1265	268	n/a	intergenic_region:168717695-168717962	P1,P3,P4,P6	21193626	3780316029643182	--
novel_circ_0007435	6	170449953	170456107	-	6154	241	ENSSSCG00000003976;	exon:170449954-170450066,exon:170455980-170456107	P1,P3,P4,P6	84104	149151113109	NFYC
novel_circ_0007437	6	170723543	170725990	-	2447	279	ENSSSCG00000003983;	exon:170723544-170723653,exon:170724781-170724862,exon:170725904-170725990	P3,P4,P6	852	643460496	SMAP2
novel_circ_0007442	6	17352017	17356850	-	4833	366	ENSSSCG00000002755;	exon:17352018-17352190,exon:17356658-17356850	P1,P3,P4,P6	1191313	9411994104	NFAT5
novel_circ_0007443	6	17352017	17362974	-	10957	173	ENSSSCG00000002755;	exon:17352018-17352190	P1,P3,P6	352	7711280	NFAT5
novel_circ_0007445	6	17352017	17379293	-	27276	455	ENSSSCG00000002755;	exon:17352018-17352190,exon:17363422-17363483,exon:17376891-17376984,exon:17379168-17379293	P1,P3,P4,P6	8257	45856353	NFAT5
novel_circ_0007453	6	19130075	19141898	-	11823	306	ENSSSCG00000034414;	exon:19130076-19130140,exon:19141120-19141218,exon:19141757-19141898	P1,P3,P6	556	637554760	FAM192A
novel_circ_0007461	6	20317778	20319063	-	1285	395	ENSSSCG00000002799;	exon:20317779-20317930,exon:20318101-20318223,exon:20318944-20319063	P1,P4,P6	534	214216249	CNOT1
novel_circ_0007462	6	20317778	20321216	-	3438	393	ENSSSCG00000002799;	exon:20317779-20317930,exon:20320976-20321216	P1,P3,P4,P6	2384	241240234205	CNOT1
novel_circ_0007465	6	20324303	20325020	-	717	299	ENSSSCG00000002799;	exon:20324304-20324431,exon:20324850-20325020	P4	5	307	CNOT1
novel_circ_0007468	6	2564304	2567229	+	2925	446	ENSSSCG00000002660;	exon:2564305-2564408,exon:2564916-2565029,exon:2565062-2565175,exon:2567116-2567229	P1,P3,P4,P6	1313612	33473636	MTHFSD
novel_circ_0007469	6	2564304	2569942	+	5638	309	ENSSSCG00000002660;	exon:2564305-2564408,exon:2567116-2567229,exon:2569852-2569942	P1,P3,P4	482	303630	MTHFSD
novel_circ_0007470	6	2564304	2574166	+	9862	571	ENSSSCG00000002660;	exon:2564305-2564408,exon:2564916-2565029,exon:2565062-2565175,exon:2573743-2573855,exon:2574041-2574166	P1,P3,P4,P6	26242028	35211919	MTHFSD
novel_circ_0007475	6	28311908	28312248	-	340	340	ENSSSCG00000024750;	exon:28311909-28312248	P1,P3,P4,P6	13697121135	521435234241	GFOD2
novel_circ_0007476	6	28311908	28316961	-	5053	427	ENSSSCG00000024750;	intron:28311909-28312248,intron:28316875-28316961	P1,P3,P4,P6	1010105	327306158165	GFOD2
novel_circ_0007477	6	28711466	28714979	+	3513	163	ENSSSCG00000029578;	exon:28714817-28714979	P4,P6	35	4534	NFATC3
novel_circ_0007480	6	28848629	28849188	+	559	559	ENSSSCG00000029578;	exon:28848630-28849188	P1,P4	812	3820	NFATC3
novel_circ_0007481	6	29344145	29350957	+	6812	291	ENSSSCG00000034521;	exon:29344146-29344346,exon:29350868-29350957	P1,P3,P4,P6	3453	13510393108	NUDT21
novel_circ_0007482	6	29344145	29357287	+	13142	316	ENSSSCG00000034521;	exon:29344146-29344346,exon:29357173-29357287	P1,P3,P4,P6	31241942	171147148151	NUDT21
novel_circ_0007486	6	31835305	31849452	-	14147	352	ENSSSCG00000033591;	exon:31835306-31835410,exon:31837941-31838069,exon:31849335-31849452	P1,P3,P4,P6	61169	15714412898	CHD9
novel_circ_0007487	6	31842359	31843007	-	648	362	ENSSSCG00000033591;	exon:31842360-31842581,exon:31842868-31843007	P3	5	184	CHD9
novel_circ_0007488	6	31851971	31853898	-	1927	161	ENSSSCG00000033591;	exon:31851972-31852132	P1,P3	25	131145	CHD9
novel_circ_0007492	6	31978480	31980100	-	1620	293	ENSSSCG00000033591;	exon:31978481-31978773	P4	23	41	CHD9
novel_circ_0007493	6	34065732	34066339	-	607	336	ENSSSCG00000040286;	exon:34065733-34065949,exon:34066221-34066339	P3	5	534	CYLD
novel_circ_0007495	6	34067435	34086470	-	19035	208	ENSSSCG00000040286;	exon:34067436-34067544,exon:34086372-34086470	P4	5	606	CYLD
novel_circ_0007496	6	34071277	34077047	-	5770	424	ENSSSCG00000040286;	exon:34071278-34071344,exon:34072461-34072552,exon:34075502-34075624,exon:34076906-34077047	P3,P6	72	388628	CYLD
novel_circ_0007498	6	34078388	34080190	-	1802	166	ENSSSCG00000040286;	exon:34078389-34078554	P1,P3	103	539499	CYLD
novel_circ_0007500	6	34107265	34112786	-	5521	106	ENSSSCG00000040286;	exon:34107266-34107371	P1,P3,P4,P6	46383733	417365444553	CYLD
novel_circ_0007505	6	34512382	34518902	+	6520	252	ENSSSCG00000021644;	exon:34512383-34512490,exon:34518759-34518902	P3	5	262	BRD7
novel_circ_0007506	6	34513015	34516600	+	3585	305	ENSSSCG00000021644;	exon:34513016-34513151,exon:34515166-34515277,exon:34516544-34516600	P1,P3,P4,P6	10748	335278237220	BRD7
novel_circ_0007512	6	34743078	34747797	-	4719	419	ENSSSCG00000040887;	exon:34743079-34743356,exon:34747657-34747797	P1,P4	27	13980	HEATR3
novel_circ_0007513	6	34743078	34751712	-	8634	529	ENSSSCG00000040887;	exon:34743079-34743356,exon:34747657-34747797,exon:34751603-34751712	P1,P3,P4,P6	6344	1241157969	HEATR3
novel_circ_0007515	6	36154745	36168591	+	13846	108	ENSSSCG00000002841;	exon:36168484-36168591	P6	5	915	N4BP1
novel_circ_0007516	6	36154745	36170915	+	16170	216	ENSSSCG00000002841;	exon:36168484-36168591,exon:36170808-36170915	P1,P3,P4,P6	7837	5745048531048	N4BP1
novel_circ_0007517	6	36163930	36170915	+	6985	444	ENSSSCG00000002841;	exon:36163931-36164061,exon:36166067-36166163,exon:36168484-36168591,exon:36170808-36170915	P1,P3,P4,P6	7101017	6325378881067	N4BP1
novel_circ_0007519	6	36409464	36416154	-	6690	285	ENSSSCG00000023391;	exon:36409465-36409598,exon:36416004-36416154	P1,P6	56	615502	LONP2
novel_circ_0007523	6	36440011	36457415	-	17404	235	ENSSSCG00000023391;	exon:36457181-36457415	P1,P3,P6	554	528420389	LONP2
novel_circ_0007527	6	37151566	37166517	-	14951	418	ENSSSCG00000002844;	exon:37151567-37151647,exon:37154419-37154526,exon:37164404-37164542,exon:37166428-37166517	P1,P3,P4,P6	24171320	105918866	PHKB
novel_circ_0007528	6	37201733	37204316	+	2583	279	ENSSSCG00000033527;	exon:37201734-37201879,exon:37202977-37203034,exon:37204242-37204316	P1,P4,P6	628	384374378	ITFG1
novel_circ_0007532	6	37957474	37959217	+	1743	397	ENSSSCG00000026239;	exon:37957475-37957657,exon:37959004-37959217	P1,P3,P4,P6	5345	1087972766743	VPS35
novel_circ_0007533	6	37957474	37962774	+	5300	293	ENSSSCG00000026239;	exon:37957475-37957657,exon:37962665-37962774	P1,P3,P6	466	1166996766	VPS35
novel_circ_0007539	6	3813862	3814709	+	847	373	ENSSSCG00000002667;	exon:3813863-3813987,exon:3814178-3814343,exon:3814628-3814709	P1,P3,P4,P6	55665764	233199107100	ZDHHC7
novel_circ_0007543	6	4003873	4015029	-	11156	130	ENSSSCG00000002670;	exon:4009842-4009902,exon:4014961-4015029	P1,P3,P4,P6	2122519	1381097951	USP10
novel_circ_0007550	6	42920358	42921794	+	1436	476	ENSSSCG00000002865;	exon:42920359-42920655,exon:42921616-42921794	P1,P3,P4,P6	12849	47433722	GPATCH1
novel_circ_0007553	6	43867656	43870512	+	2856	294	ENSSSCG00000002869;	exon:43867657-43867820,exon:43870383-43870512	P1,P3,P4,P6	28171126	791643585688	LSM14A
novel_circ_0007556	6	43879421	43894306	+	14885	355	ENSSSCG00000002869;	exon:43879422-43879544,exon:43894075-43894306	P1,P3,P6	486	573542478	LSM14A
novel_circ_0007564	6	44129895	44136685	+	6790	410	ENSSSCG00000031169;	exon:44129896-44129989,exon:44130081-44130193,exon:44133695-44133791,exon:44136580-44136685	P3	5	122	-
novel_circ_0007565	6	44129895	44138702	+	8807	344	ENSSSCG00000031169;	exon:44129896-44129989,exon:44130081-44130193,exon:44138566-44138702	P1,P3,P6	445	11711861	-
novel_circ_0007568	6	44826905	44827555	+	650	531	ENSSSCG00000002893;	exon:44826906-44827172,exon:44827292-44827555	P1,P3,P4	797	1199385	CD22
novel_circ_0007573	6	47637795	47638219	-	424	291	ENSSSCG00000028943;	exon:47637796-47637884,exon:47638018-47638219	P1,P3,P4,P6	41248	122115101138	ECH1
novel_circ_0007577	6	48037866	48038991	+	1125	429	ENSSSCG00000010706;	exon:48037867-48038209,exon:48038906-48038991	P1,P3,P4,P6	6549	77775851	SAMD4B
novel_circ_0007580	6	48660681	48662289	+	1608	450	ENSSSCG00000025109;	exon:48660682-48660802,exon:48660882-48661009,exon:48662089-48662289	P1,P3,P4,P6	6224	1653156912991196	PLD3
novel_circ_0007583	6	49265356	49268850	+	3494	392	ENSSSCG00000038806;	exon:49265357-49265452,exon:49265638-49265715,exon:49267903-49268010,exon:49268741-49268850	P6	5	1160	AXL
novel_circ_0007588	6	50500647	50503376	-	2729	255	ENSSSCG00000032434;	exon:50500648-50500791,exon:50503266-50503376	P1,P3,P4,P6	8131416	2040167215341953	PLAUR
novel_circ_0007596	6	52977943	52992912	+	14969	206	ENSSSCG00000003111;	exon:52982432-52982531,exon:52992807-52992912	P1,P3,P4,P6	5225	201226194226	SAE1
novel_circ_0007601	6	54154140	54163016	-	8876	393	ENSSSCG00000003137;	exon:54154141-54154217,exon:54154288-54154387,exon:54160630-54160710,exon:54161142-54161189,exon:54162930-54163016	P1,P4,P6	685	68558812	PLEKHA4
novel_circ_0007602	6	54200797	54201346	+	549	277	ENSSSCG00000003150;ENSSSCG00000003144;	exon:54200798-54200983,exon:54201256-54201346	P1,P3,P4,P6	8101518	468450426435	NUCB1;DHDH
novel_circ_0007603	6	54243720	54246233	-	2513	310	ENSSSCG00000003154;	exon:54243721-54243838,exon:54246042-54246233	P3,P6	73	215130	GYS1
novel_circ_0007604	6	54244673	54245209	-	536	331	ENSSSCG00000003154;	exon:54244674-54244818,exon:54245024-54245209	P1,P3,P4,P6	68511	20018013191	GYS1
novel_circ_0007606	6	54801798	54802488	+	690	406	ENSSSCG00000003199;	exon:54801799-54801867,exon:54801991-54802133,exon:54802295-54802488	P1,P3,P4,P6	42505841	562470481453	AP2A1
novel_circ_0007624	6	586613	589023	+	2410	278	ENSSSCG00000039541;	exon:586614-586755,exon:588888-589023	P1,P3,P4,P6	126124	237222189183	ANKRD11
novel_circ_0007628	6	62642809	62647361	+	4552	295	n/a	intergenic_region:62642810-62642964,intergenic_region:62647222-62647361	P3,P6	57	613	--
novel_circ_0007632	6	63557492	63558219	-	727	323	ENSSSCG00000003334;	exon:63557493-63557573,exon:63557900-63558038,exon:63558117-63558219	P1,P3,P4,P6	106138	443427413349	UBE2J2
novel_circ_0007638	6	63879632	63887270	-	7638	373	ENSSSCG00000021890;	exon:63879633-63879795,exon:63880612-63880675,exon:63885769-63885875,exon:63887232-63887270	P1,P3,P4,P6	7333	2401220126052769	GNB1
novel_circ_0007639	6	63879632	63893464	-	13832	474	ENSSSCG00000021890;	exon:63879633-63879795,exon:63880612-63880675,exon:63885769-63885875,exon:63887232-63887270,exon:63893364-63893464	P1,P3,P4,P6	6678	2166195623162189	GNB1
novel_circ_0007643	6	64236414	64240458	+	4044	236	ENSSSCG00000040944;	exon:64236415-64236534,exon:64236610-64236725	P1,P3,P4,P6	19172216	1571499367	SKI
novel_circ_0007650	6	67634952	67640257	+	5305	189	ENSSSCG00000036772;	exon:67634953-67635022,exon:67640139-67640257	P3,P6	52	4743	CAMTA1
novel_circ_0007651	6	684770	692304	-	7534	411	ENSSSCG00000023866;	exon:684771-684883,exon:690440-690582,exon:692150-692304	P1,P3	25	6751	ACSF3
novel_circ_0007657	6	69391256	69392466	-	1210	427	ENSSSCG00000022343;	exon:69391257-69391479,exon:69391825-69391958,exon:69392397-69392466	P1,P3,P4,P6	6326	1.84322e+19	ENO1
novel_circ_0007658	6	6946244	6949483	-	3239	242	ENSSSCG00000002690;	exon:6946245-6946373,exon:6949371-6949483	P1,P3,P4,P6	2645	109923561	GAN
novel_circ_0007661	6	69949132	69963755	+	14623	426	ENSSSCG00000038006;	exon:69949133-69949312,exon:69960023-69960100,exon:69961453-69961553,exon:69963689-69963755	P1,P3,P4,P6	310105	473503227175	SLC25A33
novel_circ_0007665	6	70545568	70546425	+	857	291	ENSSSCG00000003401;	exon:70545569-70545747,exon:70546314-70546425	P3,P6	35	432339	KIF1B
novel_circ_0007671	6	70680550	70687622	+	7072	375	ENSSSCG00000003402;	exon:70680551-70680616,exon:70681464-70681582,exon:70687433-70687622	P1,P3,P4,P6	3346	7818716880307706	PGD
novel_circ_0007687	6	74710922	74711828	-	906	290	ENSSSCG00000003460;	exon:74710923-74711032,exon:74711649-74711828	P1,P3,P4,P6	5263	16711890103	CASP9
novel_circ_0007690	6	74817821	74824581	+	6760	127	ENSSSCG00000003461;	exon:74824455-74824581	P3,P4,P6	282	293176157	RSC1A1
novel_circ_0007691	6	74817821	74832543	+	14722	387	ENSSSCG00000003461;	exon:74817822-74817951,exon:74829110-74829237,exon:74832415-74832543	P1,P4,P6	228	289171130	RSC1A1
novel_circ_0007693	6	74821491	74840664	+	19173	237	ENSSSCG00000003461;	exon:74821492-74821728	P1	6	289	RSC1A1
novel_circ_0007694	6	74829109	74832543	+	3434	440	ENSSSCG00000003461;	exon:74829110-74829237,exon:74830254-74830436,exon:74832415-74832543	P1,P3,P4,P6	5141012	265274160150	RSC1A1
novel_circ_0007695	6	74829109	74840664	+	11555	551	ENSSSCG00000003461;	exon:74829110-74829237,exon:74832415-74832543,exon:74838311-74838414,exon:74840475-74840664	P1,P4,P6	543	303177165	RSC1A1
novel_circ_0007697	6	75076437	75083806	+	7369	313	ENSSSCG00000034484;	exon:75076438-75076598,exon:75083655-75083806	P1,P3,P4,P6	5426	1051118868	SPEN
novel_circ_0007713	6	79099870	79108480	-	8610	171	ENSSSCG00000003512;	exon:79099871-79100041	P1,P3,P6	632	796758	EIF4G3
novel_circ_0007718	6	80082459	80082895	+	436	308	ENSSSCG00000003520;	exon:80082460-80082569,exon:80082698-80082895	P1	5	2144	-
novel_circ_0007719	6	80443720	80451792	+	8072	226	n/a	intergenic_region:80443721-80443812,intergenic_region:80451659-80451792	P1,P3,P4,P6	3934	12811210492	--
novel_circ_0007726	6	82442093	82462831	+	20738	343	ENSSSCG00000038994;	exon:82442094-82442203,exon:82453800-82453925,exon:82462725-82462831	P1,P4,P6	9105	435700855	CLIC4
novel_circ_0007728	6	82950267	82960488	+	10221	142	ENSSSCG00000030682;	exon:82950268-82950409	P1,P3,P4	533	110114159	MACO1
novel_circ_0007738	6	84934412	84951139	+	16727	358	ENSSSCG00000024927;	exon:84934413-84934482,exon:84943433-84943570,exon:84949109-84949152,exon:84951034-84951139	P1,P3,P4,P6	4666	663551563661	STX12
novel_circ_0007750	6	87615274	87617719	-	2445	438	ENSSSCG00000003591;	exon:87615275-87615545,exon:87617553-87617719	P3,P6	54	294241	PUM1
novel_circ_0007752	6	87628832	87630082	-	1250	288	ENSSSCG00000003591;	exon:87628833-87629011,exon:87629974-87630082	P1,P3,P4,P6	871416	282274237232	PUM1
novel_circ_0007762	6	88699036	88699401	+	365	278	ENSSSCG00000003612;	exon:88699037-88699186,exon:88699274-88699401	P1,P3,P6	448	172714751368	EIF3I
novel_circ_0007763	6	88999539	89002108	+	2569	329	ENSSSCG00000028423;	exon:88999540-88999713,exon:89000816-89000893,exon:89002032-89002108	P1,P3,P4,P6	7859	1673156514091437	-
novel_circ_0007764	6	89122468	89131566	+	9098	326	ENSSSCG00000022801;	exon:89122469-89122576,exon:89127456-89127569,exon:89131463-89131566	P3	5	15	S100PBP
novel_circ_0007765	6	89127455	89131566	+	4111	307	ENSSSCG00000022801;	exon:89127456-89127569,exon:89129859-89129947,exon:89131463-89131566	P1,P3,P4,P6	1016189	14181510	S100PBP
novel_circ_0007772	6	91537802	91540596	+	2794	233	ENSSSCG00000003627;	exon:91540011-91540072,exon:91540426-91540596	P1,P4,P6	454	425335	ZMYM4
novel_circ_0007778	6	91566040	91575552	+	9512	379	ENSSSCG00000003627;	exon:91566041-91566185,exon:91574210-91574263,exon:91575373-91575552	P1,P3,P4	475	565450	ZMYM4
novel_circ_0007782	6	91593752	91605991	+	12239	421	ENSSSCG00000003627;	exon:91593753-91593924,exon:91605743-91605991	P1,P3,P4,P6	5488	54673655	ZMYM4
novel_circ_0007784	6	91603894	91605991	+	2097	112	ENSSSCG00000003627;	exon:91603895-91604006	P1,P3,P6	325	536847	ZMYM4
novel_circ_0007794	6	92155927	92170345	+	14418	408	ENSSSCG00000003630;	exon:92155928-92156062,exon:92160465-92160552,exon:92170161-92170345	P1,P3,P4,P6	831117	78413729	AGO1
novel_circ_0007795	6	92161586	92170345	+	8759	305	ENSSSCG00000003630;	exon:92161587-92161706,exon:92170161-92170345	P1,P3,P6	346	856653	AGO1
novel_circ_0007798	6	92165812	92170345	+	4533	319	ENSSSCG00000003630;	exon:92165813-92165946,exon:92170161-92170345	P1,P3,P4,P6	3734	113636666	AGO1
novel_circ_0007800	6	92312390	92313003	+	613	420	ENSSSCG00000003637;	exon:92312391-92312741,exon:92312935-92313003	P1,P3,P4,P6	47113	568489487411	MAP7D1
novel_circ_0007810	6	95171602	95182054	+	10452	417	ENSSSCG00000003654;	exon:95171603-95171686,exon:95174808-95174915,exon:95178271-95178359,exon:95181919-95182054	P1,P3,P4,P6	7535	539505592654	MACF1
novel_circ_0007813	6	95215828	95221383	+	5555	423	ENSSSCG00000003654;	exon:95215829-95215946,exon:95220434-95220496,exon:95221142-95221383	P1,P3,P6	523	560608654	MACF1
novel_circ_0007827	6	96718172	96719247	-	1075	325	ENSSSCG00000003673;	exon:96718173-96718313,exon:96718420-96718504,exon:96719149-96719247	P1,P3,P6	753	413369206	CEP192
novel_circ_0007833	6	98229605	98233063	-	3458	404	ENSSSCG00000038465;	exon:98229606-98229686,exon:98230656-98230759,exon:98231689-98231754,exon:98232911-98233063	P1,P3,P4,P6	21201122	135911459501070	VAPA
novel_circ_0007843	6	98504292	98506141	+	1849	461	ENSSSCG00000003679;	exon:98504293-98504400,exon:98504521-98504586,exon:98505519-98505677,exon:98506014-98506141	P1,P3,P4,P6	19172014	462412461528	PPP4R1
novel_circ_0007844	6	98559733	98564964	-	5231	240	ENSSSCG00000003680;	exon:98559734-98559841,exon:98564833-98564964	P1,P3,P4,P6	4626	668559458425	RALBP1
novel_circ_0007848	6	9860418	9864561	-	4143	244	ENSSSCG00000027415;	exon:9860419-9860597,exon:9864497-9864561	P1,P3,P4,P6	4845	38244340	WWOX
novel_circ_0007852	6	98742426	98790460	-	48034	286	ENSSSCG00000003682;	exon:98742427-98742574,exon:98790323-98790460	P1,P4	53	137150	ANKRD12
novel_circ_0007857	6	98833465	98842928	-	9463	525	ENSSSCG00000038826;	exon:98833466-98833575,exon:98835397-98835565,exon:98840633-98840749,exon:98840835-98840897,exon:98842863-98842928	P1,P3,P4,P6	39212336	304325210300	NDUFV2
novel_circ_0007858	6	98835396	98842928	-	7532	235	ENSSSCG00000038826;	exon:98835397-98835565,exon:98842863-98842928	P1,P3,P4,P6	8774	750758556688	NDUFV2
novel_circ_0008844	9	10120703	10139416	+	18713	390	ENSSSCG00000028979;	exon:10120704-10120821,exon:10126880-10126914,exon:10137495-10137656,exon:10139342-10139416	P1,P3,P4,P6	65311	225184295334	UVRAG
novel_circ_0008860	9	102487867	102493049	-	5182	78	ENSSSCG00000015411;	exon:102487868-102487945	P1,P3,P4,P6	9473	678744715672	PTPN12
novel_circ_0008861	9	102492066	102501401	-	9335	86	ENSSSCG00000015411;	exon:102501316-102501401	P1,P3,P4,P6	8436	644770633636	PTPN12
novel_circ_0008862	9	102492066	102506787	-	14721	177	ENSSSCG00000015411;	exon:102506518-102506616,exon:102506710-102506787	P1,P3,P6	543	632771606	PTPN12
novel_circ_0008863	9	102492066	102508472	-	16406	67	ENSSSCG00000015411;	exon:102508406-102508472	P1,P4,P6	1133	634635591	PTPN12
novel_circ_0008866	9	102501315	102508472	-	7157	330	ENSSSCG00000015411;	exon:102501316-102501401,exon:102506518-102506616,exon:102506710-102506787,exon:102508406-102508472	P1,P3,P4,P6	108512	545575525545	PTPN12
novel_circ_0008883	9	103337829	103341373	-	3544	289	ENSSSCG00000015423;	exon:103337830-103337895,exon:103339555-103339635,exon:103341232-103341373	P3,P6	56	189135	DNAJC2
novel_circ_0008884	9	103339554	103341373	-	1819	81	ENSSSCG00000015423;	exon:103339555-103339635	P1,P3,P4,P6	7856	185169128124	DNAJC2
novel_circ_0008885	9	104931111	104938132	+	7021	408	ENSSSCG00000029082;	intron:104931112-104931195,intron:104934227-104934299,intron:104935009-104935074,intron:104937948-104938132	P3,P4,P6	548	214206232	KMT2E
novel_circ_0008886	9	104934226	104938132	+	3906	324	ENSSSCG00000029082;	intron:104934227-104934299,intron:104935009-104935074,intron:104937948-104938132	P1,P3,P4,P6	11101914	287284300297	KMT2E
novel_circ_0008888	9	104935008	104938132	+	3124	251	ENSSSCG00000029082;	intron:104935009-104935074,intron:104937948-104938132	P1,P3,P4,P6	16171223	292257289292	KMT2E
novel_circ_0008892	9	104960016	104965029	+	5013	515	ENSSSCG00000029082;	exon:104960017-104960131,exon:104961624-104961853,exon:104962323-104962411,exon:104964949-104965029	P1,P3,P4,P6	88311	403344351376	KMT2E
novel_circ_0008897	9	104970468	104983103	+	12635	320	ENSSSCG00000029082;	exon:104970469-104970527,exon:104982843-104983103	P1,P3,P4,P6	1061310	402318340333	KMT2E
novel_circ_0008900	9	104977275	104978823	+	1548	349	ENSSSCG00000029082;	exon:104977276-104977506,exon:104978706-104978823	P1,P3,P4,P6	8865	329327300283	KMT2E
novel_circ_0008912	9	10684936	10690581	+	5645	336	ENSSSCG00000014868;	exon:10684937-10685073,exon:10690383-10690581	P3,P6	53	2617	EMSY
novel_circ_0008913	9	106977195	106988900	+	11705	229	ENSSSCG00000035673;	exon:106977196-106977424	P1,P6	53	8281266	HBP1
novel_circ_0008915	9	107654483	107664436	+	9953	171	ENSSSCG00000015443;	exon:107654484-107654553,exon:107656019-107656119	P1,P3,P6	743	536458382	DLD
novel_circ_0008919	9	107710907	107712562	-	1655	295	ENSSSCG00000015444;	exon:107710908-107711066,exon:107712427-107712562	P1,P3,P4,P6	73510	364353274306	LAMB1
novel_circ_0008922	9	109411981	109412809	+	828	253	ENSSSCG00000028840;	exon:109411982-109412105,exon:109412681-109412809	P1,P3,P6	345	132558	EZH2
novel_circ_0008925	9	109411981	109431724	+	19743	288	ENSSSCG00000028840;	exon:109411982-109412105,exon:109431561-109431724	P1,P3,P4,P6	9573	19213766	EZH2
novel_circ_0008926	9	109425114	109431724	+	6610	285	ENSSSCG00000028840;	exon:109425115-109425235,exon:109431561-109431724	P1,P3,P6	522	262465	EZH2
novel_circ_0008929	9	109488213	109503678	-	15465	350	ENSSSCG00000015455;	exon:109488214-109488344,exon:109498417-109498467,exon:109503511-109503678	P1	6	330	CUL1
novel_circ_0008935	9	114937098	114951665	+	14567	692	ENSSSCG00000015485;	exon:114937099-114937207,exon:114939349-114939459,exon:114942154-114942308,exon:114949606-114949729,exon:114950420-114950544,exon:114951598-114951665	P1,P3,P4,P6	16201022	149159172303	SUCO
novel_circ_0008940	9	116111678	116120575	+	8897	338	ENSSSCG00000015492;	exon:116111679-116111778,exon:116114613-116114679,exon:116118641-116118764,exon:116120529-116120575	P1,P3,P4,P6	4732	71614337	DARS2
novel_circ_0008942	9	116218092	116219108	-	1016	438	ENSSSCG00000015498;	exon:116218093-116218225,exon:116218351-116218441,exon:116218895-116219108	P1,P3,P4,P6	1141214	166159125129	RC3H1
novel_circ_0008945	9	116495348	116556539	+	61191	411	ENSSSCG00000015499;	exon:116495349-116495506,exon:116496979-116497089,exon:116556398-116556539	P1,P3,P6	858	504538	RABGAP1L
novel_circ_0008955	9	118014575	118028344	-	13769	309	ENSSSCG00000015509;	exon:118014576-118014711,exon:118018835-118018949,exon:118028287-118028344	P1,P3,P4,P6	6574	473398273341	COP1
novel_circ_0008956	9	118014575	118041744	-	27169	446	ENSSSCG00000015509;	exon:118014576-118014711,exon:118018835-118018949,exon:118028287-118028344,exon:118040203-118040279,exon:118041685-118041744	P1,P4,P6	10613	484293362	COP1
novel_circ_0008964	9	118058398	118074614	-	16216	392	ENSSSCG00000015509;	exon:118058399-118058467,exon:118068519-118068638,exon:118069696-118069772,exon:118070617-118070644,exon:118074517-118074614	P1,P3,P4,P6	1671010	428445292315	COP1
novel_circ_0008966	9	118068518	118074614	-	6096	323	ENSSSCG00000015509;	exon:118068519-118068638,exon:118069696-118069772,exon:118070617-118070644,exon:118074517-118074614	P3,P4,P6	556	445292328	COP1
novel_circ_0008967	9	118068518	118083148	-	14630	355	ENSSSCG00000015509;	exon:118068519-118068638,exon:118069696-118069772,exon:118074517-118074614,exon:118083089-118083148	P1,P3,P4,P6	4562	435426286305	COP1
novel_circ_0008969	9	11836757	11845642	-	8885	256	ENSSSCG00000014881;ENSSSCG00000014878;	exon:11836758-11836895,exon:11845525-11845642	P4	6	345	CLNS1A;PAK1
novel_circ_0008971	9	119540	121030	-	1490	207	ENSSSCG00000028886;	exon:119541-119747	P1,P3,P6	253	830689607	IPO7
novel_circ_0008976	9	120907570	120909200	-	1630	358	ENSSSCG00000024674;	exon:120907571-120907655,exon:120908928-120909200	P1,P3,P4,P6	10181012	456472585839	ABL2
novel_circ_0008981	9	121105769	121108873	+	3104	245	ENSSSCG00000021464;	exon:121105770-121105868,exon:121108728-121108873	P1,P6	54	359415	SOAT1
novel_circ_0008990	9	121610723	121617143	+	6420	275	n/a	intergenic_region:121610724-121610838,intergenic_region:121612225-121612384	P1,P3,P4,P6	4276	213205192231	--
novel_circ_0008995	9	12162492	12166226	-	3734	206	ENSSSCG00000014882;	exon:12162493-12162698	P1,P3,P4,P6	1114314	160136212224	RSF1
novel_circ_0008997	9	121640084	121648834	+	8750	151	n/a	intergenic_region:121640085-121640235	P1,P3,P6	623	190182187	--
novel_circ_0008999	9	121683319	121685361	+	2042	305	n/a	intergenic_region:121683320-121683466,intergenic_region:121685204-121685361	P1	5	231	--
novel_circ_0009002	9	122373761	122385171	+	11410	316	ENSSSCG00000015537;	exon:122373762-122373911,exon:122374193-122374276,exon:122385090-122385171	P3,P4,P6	9134	400698703	XPR1
novel_circ_0009019	9	124107116	124120873	+	13757	389	ENSSSCG00000022292;ENSSSCG00000026806;	exon:124107117-124107190,exon:124109616-124109703,exon:124112860-124112917,exon:124120196-124120271,exon:124120781-124120873	P1,P3,P4,P6	11121210	4211364634233866	NPL;DHX9
novel_circ_0009027	9	124746021	124747461	+	1440	244	ENSSSCG00000015558;	exon:124746022-124746193,exon:124747390-124747461	P1,P3,P4,P6	3347	199217148166	SMG7
novel_circ_0009034	9	126270540	126275426	+	4886	305	ENSSSCG00000015568;	exon:126270541-126270629,exon:126275211-126275426	P6	5	243	RNF2
novel_circ_0009040	9	12723324	12723625	-	301	301	ENSSSCG00000014891;	exon:12723325-12723625	P1,P3,P4,P6	8101911	372355490459	GAB2
novel_circ_0009046	9	127830742	127863515	+	32773	196	n/a	intergenic_region:127830743-127830938	P1,P3,P4,P6	9556	17176159	--
novel_circ_0009048	9	127846014	127858072	+	12058	457	n/a	intergenic_region:127846015-127846155,intergenic_region:127853539-127853718,intergenic_region:127857937-127858072	P1,P4	35	2037	--
novel_circ_0009052	9	127856916	127857296	-	380	261	ENSSSCG00000015579;	exon:127856917-127857060,exon:127857180-127857296	P1,P3,P4,P6	4839	158152140214	PTGS2
novel_circ_0009053	9	127911040	127920972	+	9932	335	ENSSSCG00000023351;	exon:127911041-127911186,exon:127920784-127920972	P1,P3,P4,P6	2227	12161631	PLA2G4A
novel_circ_0009060	9	130326632	130384896	-	58264	303	ENSSSCG00000015586;	exon:130326633-130326725,exon:130337853-130337968,exon:130384803-130384896	P1,P3,P4,P6	46411	233254184205	RPS6KC1
novel_circ_0009062	9	130372678	130373041	-	363	363	ENSSSCG00000015586;	exon:130372679-130373041	P3,P4,P6	326	290223256	RPS6KC1
novel_circ_0009063	9	130372678	130384896	-	12218	457	ENSSSCG00000015586;	exon:130372679-130373041,exon:130384803-130384896	P1,P3,P4,P6	16232021	288273191209	RPS6KC1
novel_circ_0009070	9	131042754	131046226	-	3472	299	ENSSSCG00000015599;	exon:131042755-131042856,exon:131046030-131046226	P1,P3,P4,P6	37511	210237126115	PPP2R5A
novel_circ_0009072	9	131264260	131268491	-	4231	247	ENSSSCG00000015600;	exon:131264261-131264381,exon:131268366-131268491	P1,P3,P4,P6	41035	1611	DTL
novel_circ_0009074	9	131347316	131348762	+	1446	285	ENSSSCG00000015602;	exon:131347317-131347415,exon:131348577-131348762	P4	5	70	INTS7
novel_circ_0009075	9	131464800	131475251	+	10451	616	ENSSSCG00000015603;	exon:131464801-131464919,exon:131469573-131469668,exon:131471679-131471952,exon:131475125-131475251	P1,P3,P4,P6	87516	275338239277	LPGAT1
novel_circ_0009083	9	135001721	135010392	+	8671	669	n/a	intergenic_region:135001722-135001798,intergenic_region:135002041-135002200,intergenic_region:135004414-135004587,intergenic_region:135005225-135005271,intergenic_region:135006374-135006498,intergenic_region:135010307-135010392	P1,P3,P4,P6	26222222	34363830	--
novel_circ_0009088	9	135070293	135070931	-	638	289	ENSSSCG00000038506;	exon:135070294-135070396,exon:135070746-135070931	P1	8	1904	-
novel_circ_0009096	9	17351071	17355850	+	4779	337	ENSSSCG00000014902;	exon:17351072-17351207,exon:17355650-17355850	P1,P3,P4,P6	2545	84775870	ANKRD42
novel_circ_0009097	9	17351071	17373225	+	22154	346	ENSSSCG00000014902;	exon:17351072-17351207,exon:17355329-17355412,exon:17373100-17373225	P1,P4,P6	445	926374	ANKRD42
novel_circ_0009099	9	17351071	17398149	+	47078	281	ENSSSCG00000014902;	exon:17351072-17351207,exon:17398005-17398149	P3,P6	63	6861	ANKRD42
novel_circ_0009109	9	19852497	19861801	-	9304	560	ENSSSCG00000014913;	exon:19852498-19852602,exon:19854870-19854929,exon:19856285-19856308,exon:19859200-19859299,exon:19859459-19859489,exon:19859585-19859716,exon:19861694-19861801	P1,P3,P4,P6	24152341	2064188814021397	PICALM
novel_circ_0009117	9	19875265	19880518	-	5253	451	ENSSSCG00000014913;	exon:19875266-19875369,exon:19878048-19878184,exon:19878457-19878580,exon:19880433-19880518	P1,P3,P4,P6	6181215	2124206015031544	PICALM
novel_circ_0009119	9	19875265	19913189	-	37924	365	ENSSSCG00000014913;	exon:19875266-19875369,exon:19878048-19878184,exon:19878457-19878580	P1,P3,P4,P6	3576	2104197315111389	PICALM
novel_circ_0009125	9	19883797	19913189	-	29392	368	ENSSSCG00000014913;	exon:19883798-19883839,exon:19885865-19885971,exon:19909141-19909216,exon:19913047-19913189	P1,P3,P4,P6	37261823	2026206815461438	PICALM
novel_circ_0009128	9	19885864	19913189	-	27325	635	ENSSSCG00000014913;	exon:19885865-19885971,exon:19892116-19892227,exon:19897760-19897853,exon:19905675-19905777,exon:19909141-19909216,exon:19913047-19913189	P1,P3,P4,P6	69394751	2225222716881557	PICALM
novel_circ_0009129	9	19892115	19913189	-	21074	528	ENSSSCG00000014913;	exon:19892116-19892227,exon:19897760-19897853,exon:19905675-19905777,exon:19909141-19909216,exon:19913047-19913189	P1,P3,P4,P6	54474683	2179221816541566	PICALM
novel_circ_0009131	9	19897759	19913189	-	15430	416	ENSSSCG00000014913;	exon:19897760-19897853,exon:19905675-19905777,exon:19909141-19909216,exon:19913047-19913189	P1,P3,P4,P6	12089112117	2308234517601712	PICALM
novel_circ_0009134	9	19905674	19913189	-	7515	322	ENSSSCG00000014913;	exon:19905675-19905777,exon:19909141-19909216,exon:19913047-19913189	P1,P3,P4,P6	57585874	2396233818561783	PICALM
novel_circ_0009135	9	19905674	19929369	-	23695	418	ENSSSCG00000014913;	intron:19905675-19905777,intron:19909141-19909216,intron:19913047-19913189,intron:19929274-19929369	P6	6	1148	PICALM
novel_circ_0009136	9	20130904	20139090	+	8186	328	ENSSSCG00000014915;	exon:20130905-20131057,exon:20133607-20133699,exon:20139009-20139090	P1,P4,P6	634	320229276	EED
novel_circ_0009141	9	20136919	20144395	+	7476	326	ENSSSCG00000014915;	exon:20136920-20136985,exon:20138028-20138153,exon:20144262-20144395	P1,P3,P4	237	223216173	EED
novel_circ_0009142	9	20141857	20146781	+	4924	381	ENSSSCG00000014915;	exon:20141858-20141949,exon:20144262-20144395,exon:20145344-20145392,exon:20146676-20146781	P1,P4,P6	435	275186216	EED
novel_circ_0009151	9	25668010	25674400	-	6390	305	ENSSSCG00000024933;	exon:25668011-25668095,exon:25669847-25669942,exon:25674277-25674400	P1,P4,P6	452	339527578	SLC36A4
novel_circ_0009152	9	26109897	26112646	+	2749	419	ENSSSCG00000014946;	exon:26109898-26110097,exon:26111481-26111605,exon:26112553-26112646	P1,P3,P4,P6	8328	116716785	CEP295
novel_circ_0009153	9	26137741	26143371	+	5630	166	ENSSSCG00000014946;	exon:26137742-26137907	P1,P3,P4,P6	4399	45323835	CEP295
novel_circ_0009156	9	26197372	26200095	+	2723	238	ENSSSCG00000014949;	exon:26199529-26199613,exon:26199943-26200095	P3	5	87	-
novel_circ_0009165	9	295807	300977	+	5170	182	ENSSSCG00000014578;	exon:295808-295879,exon:297035-297144	P1,P3,P4,P6	22162727	719676554559	DENND5A
novel_circ_0009167	9	33043519	33045820	+	2301	100	ENSSSCG00000027529;	exon:33045721-33045820	P3,P6	57	253216	BIRC3
novel_circ_0009168	9	33043519	33061432	+	17913	255	ENSSSCG00000027529;	exon:33061178-33061432	P1,P3,P6	372	274258142	BIRC3
novel_circ_0009171	9	349996	354999	+	5003	291	ENSSSCG00000014578;	exon:349997-350118,exon:354831-354999	P3,P4	29	1091905	DENND5A
novel_circ_0009173	9	35157457	35158313	-	856	382	ENSSSCG00000014996;	intron:35157458-35157604,intron:35158079-35158313	P1,P6	74	313	--
novel_circ_0009179	9	36495728	36497094	+	1366	462	ENSSSCG00000029198;	exon:36495729-36495852,exon:36496217-36496392,exon:36496933-36497094	P1,P3,P4,P6	4246	229226281249	CUL5
novel_circ_0009183	9	36537602	36540781	+	3179	361	ENSSSCG00000026153;	exon:36537603-36537753,exon:36538576-36538671,exon:36540668-36540781	P6	5	352	ACAT1
novel_circ_0009191	9	37048730	37055819	+	7089	190	ENSSSCG00000015011;	exon:37048731-37048832,exon:37050003-37050090	P1,P3,P4,P6	77109	49412535	-
novel_circ_0009197	9	39689377	39702225	+	12848	126	n/a	intergenic_region:39689378-39689503	P1	5	176	--
novel_circ_0009209	9	45784064	45786789	+	2725	246	ENSSSCG00000023324;	exon:45785767-45785898,exon:45786676-45786789	P6	5	30	-
novel_circ_0009211	9	45877119	45880176	+	3057	429	ENSSSCG00000030053;	exon:45877120-45877383,exon:45880012-45880176	P1,P3,P4,P6	59311	1373117511071314	ARCN1
novel_circ_0009220	9	46471870	46479875	+	8005	204	ENSSSCG00000015115;	exon:46479672-46479875	P6	5	129	CBL
novel_circ_0009222	9	46486909	46488853	+	1944	95	ENSSSCG00000015115;	exon:46488759-46488853	P1,P3,P4,P6	31232	15415813484	CBL
novel_circ_0009228	9	52743672	52750537	+	6865	378	ENSSSCG00000015215;ENSSSCG00000015214;ENSSSCG00000015213;	exon:52743673-52743861,exon:52750349-52750537	P1,P3,P4,P6	7787	771711672832	CHEK1;STT3A;EI24
novel_circ_0009240	9	6361823	6376708	+	14885	281	ENSSSCG00000014794;	exon:6361824-6361916,exon:6376521-6376708	P1,P3,P4,P6	12161611	369336439465	NUP98
novel_circ_0009241	9	6361823	6382556	+	20733	93	ENSSSCG00000014794;	exon:6361824-6361916	P1,P3,P4,P6	3833	287344407400	NUP98
novel_circ_0009242	9	6387174	6388462	+	1288	317	ENSSSCG00000014794;	exon:6387175-6387313,exon:6388285-6388462	P3,P4,P6	636	425513547	NUP98
novel_circ_0009245	9	64529137	64543436	+	14299	373	ENSSSCG00000028035;	exon:64529138-64529342,exon:64541904-64542002,exon:64543368-64543436	P1,P3,P6	548	413405345	-
novel_circ_0009246	9	64539708	64551059	+	11351	493	ENSSSCG00000028035;	exon:64539709-64539771,exon:64541904-64542002,exon:64550729-64551059	P1,P3,P6	465	488462460	-
novel_circ_0009249	9	6555048	6561930	+	6882	384	ENSSSCG00000023796;ENSSSCG00000014800;	exon:6555049-6555203,exon:6559150-6559257,exon:6561810-6561930	P1,P3,P4,P6	18191718	283286232298	IL18BP;RNF121
novel_circ_0009251	9	66405628	66409132	-	3504	359	ENSSSCG00000022398;	exon:66405629-66405778,exon:66406846-66406998,exon:66409077-66409132	P1,P3,P4,P6	137817	537477446383	NUCKS1
novel_circ_0009254	9	66406845	66413572	-	6727	315	ENSSSCG00000022398;	exon:66406846-66406998,exon:66409077-66409132,exon:66413467-66413572	P3,P4,P6	522	387359380	NUCKS1
novel_circ_0009260	9	67074575	67087870	+	13295	380	ENSSSCG00000015645;	exon:67074576-67074636,exon:67083989-67084066,exon:67085022-67085156,exon:67087765-67087870	P1,P3,P4,P6	10697	114136308289	-
novel_circ_0009264	9	68043694	68045673	+	1979	77	ENSSSCG00000028674;	exon:68045597-68045673	P3,P6	36	1319	--
novel_circ_0009265	9	68044951	68045673	+	722	254	ENSSSCG00000028674;	exon:68044952-68045128,exon:68045597-68045673	P1,P6	35	1922	--
novel_circ_0009266	9	70821196	70835752	+	14556	341	ENSSSCG00000015307;	exon:70821197-70821442,exon:70835658-70835752	P1,P3,P4,P6	3528	446450553566	CDK14
novel_circ_0009271	9	713574	737189	+	23615	324	n/a	intergenic_region:713575-713798,intergenic_region:737090-737189	P4,P6	38	1018	--
novel_circ_0009278	9	72152451	72160471	-	8020	359	ENSSSCG00000015313;	exon:72152452-72152658,exon:72160320-72160471	P3,P4,P6	226	94117144	-
novel_circ_0009279	9	72153384	72160471	-	7087	407	ENSSSCG00000015313;	exon:72153385-72153472,exon:72154100-72154266,exon:72160320-72160471	P1,P3,P4	1077	89105103	-
novel_circ_0009288	9	73094594	73102060	+	7466	557	ENSSSCG00000022982;	exon:73094595-73094717,exon:73095839-73095910,exon:73098045-73098098,exon:73099163-73099233,exon:73100284-73100401,exon:73100485-73100520,exon:73101978-73102060	P1,P3,P4,P6	22172331	431367428521	VPS50
novel_circ_0009290	9	73100283	73124744	+	24461	379	ENSSSCG00000022982;	exon:73100284-73100401,exon:73100485-73100520,exon:73101978-73102060,exon:73122897-73122939,exon:73124646-73124744	P1,P3,P4,P6	5724	310289357418	VPS50
novel_circ_0009292	9	73146002	73172031	+	26029	359	ENSSSCG00000022982;	exon:73146003-73146135,exon:73168443-73168561,exon:73171925-73172031	P1,P3,P4,P6	4328	203208230268	VPS50
novel_circ_0009295	9	73717	77619	-	3902	196	ENSSSCG00000022070;	exon:76214-76289,exon:77500-77619	P1,P3,P4,P6	5332	205174182180	ZNF143
novel_circ_0009298	9	7476477	7481586	-	5109	318	ENSSSCG00000014820;	exon:7476478-7476606,exon:7477446-7477500,exon:7481453-7481586	P1,P3,P4,P6	36812	51313879	FCHSD2
novel_circ_0009302	9	8147103	8157830	-	10727	312	ENSSSCG00000014828;	exon:8147104-8147197,exon:8155799-8155910,exon:8157725-8157830	P1,P3,P4,P6	5224	571494377374	RAB6A
novel_circ_0009303	9	8147103	8158002	-	10899	366	ENSSSCG00000014828;	exon:8147104-8147197,exon:8155799-8155910,exon:8156031-8156084,exon:8157897-8158002	P1,P3,P4	1537	581559426	RAB6A
novel_circ_0009305	9	8155798	8158002	-	2204	272	ENSSSCG00000014828;	exon:8155799-8155910,exon:8156031-8156084,exon:8157897-8158002	P3,P4,P6	325	494372356	RAB6A
novel_circ_0009308	9	82118875	82125031	+	6156	162	ENSSSCG00000015353;	exon:82124870-82125031	P3	10	1972	SCIN
novel_circ_0009309	9	82118875	82135701	+	16826	150	ENSSSCG00000015353;	exon:82135552-82135701	P1,P3,P4,P6	41423845	1842174020652206	SCIN
novel_circ_0009316	9	86021852	86025117	+	3265	228	ENSSSCG00000015362;	exon:86023599-86023712,exon:86025004-86025117	P1,P3,P4,P6	7562	67865717912471	TSPAN13
novel_circ_0009318	9	87018357	87021020	-	2663	397	ENSSSCG00000024761;	exon:87018358-87018441,exon:87018778-87018866,exon:87020706-87020807,exon:87020899-87021020	P1,P3,P4,P6	3634	275233223245	SNX13
novel_circ_0009319	9	87039401	87047919	-	8518	438	ENSSSCG00000024761;	exon:87039402-87039523,exon:87040824-87040923,exon:87043203-87043305,exon:87047807-87047919	P1,P3,P4,P6	10676	223211197224	SNX13
novel_circ_0009325	9	89383376	89400450	+	17074	417	ENSSSCG00000015375;	exon:89383377-89383462,exon:89389192-89389363,exon:89400292-89400450	P1,P3,P4,P6	34241327	933816668779	ITGB8
novel_circ_0009327	9	9103676	9104799	+	1123	245	ENSSSCG00000021822;	intron:9103677-9103750,intron:9104629-9104799	P1,P3,P4,P6	65418	42222647	RNF169
novel_circ_0009329	9	9103676	9149572	+	45896	511	ENSSSCG00000021822;	exon:9103677-9103750,exon:9104629-9104799,exon:9143068-9143214,exon:9149454-9149572	P1,P3,P4,P6	62424274	68387493	RNF169
novel_circ_0009330	9	91146702	91148451	-	1749	291	ENSSSCG00000015383;	exon:91146703-91146871,exon:91148330-91148451	P4,P6	26	158	RAPGEF5
novel_circ_0009331	9	9143067	9149572	+	6505	266	ENSSSCG00000021822;	exon:9143068-9143214,exon:9149454-9149572	P1,P3,P4,P6	56210	8776102138	RNF169
novel_circ_0009335	9	91991497	91992388	+	891	661	ENSSSCG00000023793;	exon:91991498-91992071,exon:91992302-91992388	P1	7	113	NUP42
novel_circ_0009337	9	92047368	92049234	+	1866	297	ENSSSCG00000032241;	exon:92047369-92047521,exon:92049091-92049234	P1,P3,P4,P6	17231221	4.31824e+19	GPNMB
novel_circ_0009338	9	92047368	92061421	+	14053	348	ENSSSCG00000032241;	exon:92047369-92047501,exon:92061207-92061421	P1,P3,P4,P6	4425	3.75473e+19	GPNMB
novel_circ_0009340	9	92052137	92061421	+	9284	334	ENSSSCG00000032241;	exon:92052138-92052302,exon:92061253-92061421	P1,P4,P6	623	385153328531777	GPNMB
novel_circ_0009342	9	92055393	92065564	+	10171	468	ENSSSCG00000032241;	exon:92055394-92055552,exon:92061207-92061421,exon:92065471-92065564	P1,P3,P4,P6	18211920	3.27873e+19	GPNMB
novel_circ_0009343	9	92055393	92066929	+	11536	94	ENSSSCG00000032241;	intron:92065471-92065564	P1,P3,P6	572	158351469312567	GPNMB
novel_circ_0009347	9	92065470	92088691	+	23221	94	ENSSSCG00000032241;	intron:92065471-92065564	P1,P3,P4,P6	22212519	1.35491e+19	GPNMB
novel_circ_0009348	9	92065470	92090084	+	24614	273	ENSSSCG00000032241;	intron:92065471-92065564,intron:92089906-92090084	P1,P3,P4,P6	30372546	1.34931e+19	GPNMB
novel_circ_0009350	9	92070429	92090084	+	19655	179	ENSSSCG00000032241;	intron:92089906-92090084	P1,P3,P6	237	162911452313381	GPNMB
novel_circ_0009353	9	92135891	92147867	-	11976	408	ENSSSCG00000036695;	exon:92135892-92136017,exon:92147586-92147867	P1,P3,P4,P6	20699	177162191187	IGF2BP3
novel_circ_0009355	9	92147585	92147867	-	282	282	ENSSSCG00000036695;	exon:92147586-92147867	P4	7	191	IGF2BP3
novel_circ_0009360	9	92384247	92397915	+	13668	267	ENSSSCG00000029174;	exon:92384248-92384514	P3,P4,P6	468	127370640	CCDC126
novel_circ_0009361	9	92397524	92397915	+	391	391	ENSSSCG00000029174;	exon:92397525-92397915	P1,P4,P6	528	135420692	CCDC126
novel_circ_0009363	9	92497946	92501670	+	3724	288	ENSSSCG00000026177;	exon:92497947-92498067,exon:92499455-92499514,exon:92501564-92501670	P6	5	294	SLC25A40
novel_circ_0008421	8	102404322	102416806	+	12484	441	ENSSSCG00000009097;	exon:102404323-102404436,exon:102408771-102408850,exon:102409284-102409340,exon:102415738-102415831,exon:102416711-102416806	P3,P4,P6	597	683367627726	ANXA5
novel_circ_0008422	8	102406164	102416806	+	10642	418	ENSSSCG00000009097;	exon:102406165-102406255,exon:102408771-102408850,exon:102409284-102409340,exon:102415738-102415831,exon:102416711-102416806	P1,P4,P6	838	856082149150	ANXA5
novel_circ_0008427	8	10406165	10433424	+	27259	142	ENSSSCG00000038410;	exon:10415634-10415724,exon:10433374-10433424	P1,P3,P4,P6	2335	104101147148	CPEB2
novel_circ_0008431	8	10942472	10949574	-	7102	399	ENSSSCG00000008740;	exon:10942473-10942655,exon:10949359-10949574	P6	5	296	FBXL5
novel_circ_0008437	8	112677570	112678436	-	866	314	ENSSSCG00000009142;	exon:112677571-112677708,exon:112678261-112678436	P1,P3,P4,P6	31211825	125123112129	SEC24B
novel_circ_0008438	8	112677570	112686605	-	9035	257	ENSSSCG00000009142;	exon:112677571-112677708,exon:112686487-112686605	P1,P3,P4,P6	6334	10411910892	SEC24B
novel_circ_0008441	8	112685623	112686605	-	982	382	ENSSSCG00000009142;	exon:112685624-112685830,exon:112686077-112686132,exon:112686487-112686605	P1,P3,P4,P6	9181324	1031099886	SEC24B
novel_circ_0008447	8	114266869	114285079	+	18210	234	ENSSSCG00000031901;	exon:114266870-114266984,exon:114284961-114285079	P1,P3,P4,P6	9277	548514522533	PAPSS1
novel_circ_0008450	8	115662880	115673082	+	10202	336	ENSSSCG00000021784;	exon:115662881-115663056,exon:115672923-115673082	P1,P3	74	6185	TBCK
novel_circ_0008451	8	116275909	116294261	+	18352	388	ENSSSCG00000022788;	exon:116275910-116275963,exon:116277335-116277454,exon:116285423-116285509,exon:116294135-116294261	P1,P3,P4,P6	7358	242206120123	PPA2
novel_circ_0008458	8	118283464	118284926	+	1462	287	ENSSSCG00000009166;	exon:118283465-118283640,exon:118284816-118284926	P1,P3,P4,P6	4522	580475491564	MANBA
novel_circ_0008464	8	118427110	118428938	-	1828	323	ENSSSCG00000030957;	exon:118427111-118427269,exon:118428775-118428938	P1,P3,P4,P6	23281618	9988059621177	NFKB1
novel_circ_0008475	8	130035556	130066623	+	31067	190	ENSSSCG00000026196;	exon:130035557-130035746	P1,P4,P6	732	536868	FAM13A
novel_circ_0008479	8	130257255	130264004	+	6749	367	ENSSSCG00000026196;	exon:130257256-130257435,exon:130263818-130264004	P1,P3,P4,P6	89610	115118193210	FAM13A
novel_circ_0008487	8	130554438	130562709	-	8271	560	ENSSSCG00000030548;	exon:130554439-130554605,exon:130555476-130555619,exon:130560811-130560921,exon:130562572-130562709	P1,P3,P4,P6	72119	32531243015524	HERC5
novel_circ_0008492	8	130582352	130584174	-	1822	445	ENSSSCG00000030548;	exon:130582353-130582483,exon:130582737-130582828,exon:130583953-130584174	P1,P4,P6	457	28637364542	HERC5
novel_circ_0008500	8	130617151	130621043	-	3892	377	ENSSSCG00000021712;	exon:130617152-130617259,exon:130617826-130617939,exon:130620889-130621043	P1,P3,P4,P6	43213	49950426253107	HERC6
novel_circ_0008504	8	130624648	130648577	-	23929	352	ENSSSCG00000021712;	exon:130624649-130624838,exon:130629561-130629654,exon:130648510-130648577	P1,P3,P4,P6	7685	46956126203072	HERC6
novel_circ_0008507	8	130648509	130650534	-	2025	333	ENSSSCG00000021712;	exon:130648510-130648577,exon:130649455-130649591,exon:130650407-130650534	P4	5	3611	HERC6
novel_circ_0008514	8	131823151	131824861	-	1710	121	ENSSSCG00000023593;	exon:131824741-131824861	P3,P4,P6	632	849596	AFF1
novel_circ_0008515	8	133695706	133705563	+	9857	359	ENSSSCG00000009230;	intron:133695707-133695800,intron:133698196-133698248,intron:133703438-133703551,intron:133705466-133705563	P1,P3,P4,P6	461415	1626910	WDFY3
novel_circ_0008521	8	133838808	133841340	+	2532	303	ENSSSCG00000009230;	exon:133838809-133838920,exon:133841150-133841340	P1,P3,P4,P6	13574	12911811393	WDFY3
novel_circ_0008530	8	135346368	135351299	+	4931	124	ENSSSCG00000009242;	exon:135351176-135351299	P3,P4,P6	358	158108111	LIN54
novel_circ_0008531	8	135346368	135358910	+	12542	177	ENSSSCG00000009242;	exon:135346369-135346421,exon:135351176-135351299	P1,P4	74	172105	LIN54
novel_circ_0008538	8	135780980	135786172	-	5192	226	ENSSSCG00000009246;	exon:135780981-135781104,exon:135786071-135786172	P1,P3,P4,P6	7131112	452351228237	ENOPH1
novel_circ_0008540	8	136568710	136571455	+	2745	444	ENSSSCG00000029507;	exon:136568711-136568893,exon:136570836-136570958,exon:136571318-136571455	P1,P3,P4,P6	183133152215	2155190232173747	RASGEF1B
novel_circ_0008541	8	136568710	136582462	+	13752	359	ENSSSCG00000029507;	exon:136568711-136568893,exon:136581230-136581309,exon:136582367-136582462	P1,P3,P4,P6	73413	1673152624613041	RASGEF1B
novel_circ_0008543	8	136568710	136593971	+	25263	512	ENSSSCG00000029507;	exon:136568711-136568893,exon:136593645-136593973	P3,P6	65	12482483	RASGEF1B
novel_circ_0008543	8	136568710	136593973	+	25263	512	ENSSSCG00000029507;	exon:136568711-136568893,exon:136593645-136593973	P3,P6	65	12482483	RASGEF1B
novel_circ_0008544	8	136577109	136582462	+	5353	176	ENSSSCG00000029507;	exon:136581230-136581309,exon:136582367-136582462	P1,P3,P6	328	182918183575	RASGEF1B
novel_circ_0008545	8	136588011	136590474	+	2463	293	ENSSSCG00000029507;	exon:136588012-136588107,exon:136588783-136588906,exon:136590402-136590474	P1,P3,P6	646	143714382795	RASGEF1B
novel_circ_0008548	8	1366997	1372257	+	5260	352	ENSSSCG00000008690;	exon:1366998-1367154,exon:1369986-1370100,exon:1372178-1372257	P3,P4,P6	325	180153141	RNF4
novel_circ_0008549	8	137747352	137749645	+	2293	340	ENSSSCG00000009256;	exon:137747353-137747434,exon:137747917-137748024,exon:137748149-137748217,exon:137749565-137749645	P1,P3,P4,P6	42514952	564505729951	ANTXR2
novel_circ_0008558	8	138699114	138707085	-	7971	161	ENSSSCG00000027722;	exon:138699115-138699275	P1,P4,P6	495	541392417	BMP2K
novel_circ_0008559	8	138699114	138716040	-	16926	345	ENSSSCG00000027722;	exon:138699115-138699275,exon:138714465-138714544,exon:138715937-138716040	P4	5	412	BMP2K
novel_circ_0008563	8	138729747	138744340	-	14593	619	ENSSSCG00000027722;	exon:138729748-138729880,exon:138735899-138736016,exon:138738328-138738470,exon:138741336-138741441,exon:138744222-138744340	P1,P3,P4,P6	12201410	453424350338	BMP2K
novel_circ_0008569	8	1464027	1472616	+	8589	508	ENSSSCG00000029745;	exon:1464028-1464262,exon:1468715-1468839,exon:1472469-1472616	P1,P3,P4,P6	18161619	52635349	FAM193A
novel_circ_0008571	8	1472468	1491356	+	18888	148	ENSSSCG00000029745;	exon:1472469-1472616	P1,P4	35	4533	FAM193A
novel_circ_0008573	8	1482131	1491356	+	9225	443	ENSSSCG00000029745;	exon:1482132-1482209,exon:1483450-1483562,exon:1491105-1491356	P1,P4,P6	3317	312629	FAM193A
novel_circ_0008574	8	1499654	1508991	+	9337	199	ENSSSCG00000029745;	exon:1499655-1499853	P1,P3	46	2322	FAM193A
novel_circ_0008584	8	1820702	1832303	+	11601	363	ENSSSCG00000008697;	exon:1820703-1820786,exon:1829671-1829730,exon:1830566-1830645,exon:1832165-1832303	P1,P3,P4	592	12610577	HTT
novel_circ_0008588	8	1861463	1862708	+	1245	268	ENSSSCG00000008697;	exon:1861464-1861610,exon:1862588-1862708	P1,P3,P4,P6	58114	129908773	HTT
novel_circ_0008596	8	276024	280910	-	4886	380	ENSSSCG00000021289;	exon:276025-276167,exon:279183-279297,exon:279921-279980,exon:280849-280910	P1,P3,P4,P6	89815	375414306335	GAK
novel_circ_0008597	8	27786274	27810232	-	23958	452	ENSSSCG00000008768;	exon:27786275-27786338,exon:27788374-27788409,exon:27789496-27789578,exon:27798113-27798252,exon:27810104-27810232	P3	6	102	ARAP2
novel_circ_0008607	8	279182	280910	-	1728	237	ENSSSCG00000021289;	exon:279183-279297,exon:279921-279980,exon:280849-280910	P1,P3,P4	2710	349399322	GAK
novel_circ_0008608	8	27927653	27931510	-	3857	136	ENSSSCG00000008768;	exon:27930307-27930383,exon:27931452-27931510	P1,P3,P4,P6	8953	157139257379	ARAP2
novel_circ_0008609	8	27927653	27944426	-	16773	354	ENSSSCG00000008768;	exon:27927654-27928007	P1	7	130	ARAP2
novel_circ_0008611	8	29136918	29144931	-	8013	434	ENSSSCG00000008772;	exon:29136919-29137057,exon:29141456-29141692,exon:29144874-29144931	P1,P3,P4,P6	85128	293224214189	RELL1
novel_circ_0008614	8	29141455	29144931	-	3476	295	ENSSSCG00000008772;	exon:29141456-29141692,exon:29144874-29144931	P1,P3,P4,P6	718911	329270245214	RELL1
novel_circ_0008620	8	29493630	29514108	+	20478	203	ENSSSCG00000028983;	exon:29493631-29493722,exon:29501557-29501667	P1,P3,P4,P6	3662	7076601017985	TBC1D1
novel_circ_0008622	8	29501556	29514108	+	12552	251	ENSSSCG00000028983;	exon:29501557-29501667,exon:29513969-29514108	P1,P3,P4,P6	1315137	742688989999	TBC1D1
novel_circ_0008625	8	29513968	29561547	+	47579	647	ENSSSCG00000028983;	exon:29513969-29514108,exon:29548901-29549086,exon:29554876-29555037,exon:29561389-29561547	P1,P3,P4,P6	741512	704664812989	TBC1D1
novel_circ_0008627	8	30613553	30621379	-	7826	388	ENSSSCG00000008788;	exon:30613554-30613676,exon:30616097-30616172,exon:30619846-30619905,exon:30621251-30621379	P1,P3,P4,P6	10668	136118104120	RFC1
novel_circ_0008628	8	30920208	30938242	+	18034	83	ENSSSCG00000033602;	exon:30938160-30938242	P1,P3,P4,P6	4364	345337287304	UBE2K
novel_circ_0008633	8	31058225	31064029	-	5804	348	ENSSSCG00000023112;	exon:31058226-31058307,exon:31061651-31061764,exon:31063878-31064029	P1,P6	36	455295	PDS5A
novel_circ_0008635	8	31061650	31064029	-	2379	266	ENSSSCG00000023112;	exon:31061651-31061764,exon:31063878-31064029	P3,P6	84	408316	PDS5A
novel_circ_0008639	8	31367831	31369324	+	1493	122	ENSSSCG00000008794;	exon:31367832-31367953	P1,P3,P4,P6	4228	344330462702	RHOH
novel_circ_0008642	8	37441276	37445470	+	4194	195	ENSSSCG00000008812;	exon:37445276-37445470	P1,P3,P4,P6	5726	8179213327	ATP10D
novel_circ_0008645	8	38273588	38287382	+	13794	452	ENSSSCG00000008821;	exon:38273589-38273737,exon:38279848-38280012,exon:38287245-38287382	P1,P4,P6	253	145114117	SLAIN2
novel_circ_0008653	8	39547975	39553138	-	5163	311	ENSSSCG00000036284;	exon:39547976-39548205,exon:39553058-39553138	P1,P3,P6	645	797527	USP46
novel_circ_0008655	8	3976442	4001482	-	25040	223	n/a	intergenic_region:3976443-3976580,intergenic_region:4001398-4001482	P1,P3,P6	1064	173152297	--
novel_circ_0008656	8	3992100	4001482	-	9382	85	n/a	intergenic_region:4001398-4001482	P1,P6	56	131281	--
novel_circ_0008657	8	40166605	40170839	+	4234	280	ENSSSCG00000031636;	exon:40166606-40166709,exon:40170132-40170196,exon:40170729-40170839	P1,P6	36	360374	-
novel_circ_0008663	8	47635844	47645123	+	9279	229	ENSSSCG00000008877;	exon:47635845-47635926,exon:47644977-47645123	P4,P6	65	385463	ETFDH
novel_circ_0008671	8	47807118	47807533	+	415	317	ENSSSCG00000031175;	exon:47807119-47807265,exon:47807364-47807533	P1,P3,P4,P6	1314918	459402524528	FNIP2
novel_circ_0008676	8	54838914	54855096	-	16182	333	ENSSSCG00000008909;	exon:54838915-54839006,exon:54841801-54841949,exon:54855005-54855096	P1,P3,P4,P6	5347	182197164159	CLOCK
novel_circ_0008685	8	554775	557503	+	2728	387	ENSSSCG00000032304;	exon:554776-554958,exon:557300-557503	P1,P4,P6	854	302220257	MAEA
novel_circ_0008686	8	554775	560635	+	5860	510	ENSSSCG00000032304;	exon:554776-554958,exon:557300-557503,exon:560513-560635	P1,P3,P4,P6	1371919	254250197216	MAEA
novel_circ_0008699	8	56244214	56253933	+	9719	179	ENSSSCG00000022955;	exon:56252849-56252968,exon:56253875-56253933	P3	6	344	POLR2B
novel_circ_0008708	8	6434816	6436243	-	1427	329	ENSSSCG00000036501;	exon:6434817-6434997,exon:6436096-6436243	P1,P3	63	32862928	WDR1
novel_circ_0008709	8	6434816	6440552	-	5736	91	ENSSSCG00000036501;	exon:6440462-6440552	P1,P3,P4,P6	9344	3034272424022492	WDR1
novel_circ_0008713	8	65282755	65290009	-	7254	283	ENSSSCG00000008921;	exon:65289727-65290009	P1,P4	52	255119	CENPC
novel_circ_0008720	8	67573391	67578556	+	5165	262	ENSSSCG00000025514;	exon:67573392-67573491,exon:67575603-67575667,exon:67577481-67577508,exon:67578488-67578556	P3,P4,P6	345	480617755	RUFY3
novel_circ_0008722	8	69374300	69381214	-	6914	198	ENSSSCG00000024592;	exon:69374301-69374498	P1,P3,P4,P6	11583	140154140149	ANKRD17
novel_circ_0008723	8	69876250	69880317	+	4067	421	n/a	intergenic_region:69876251-69876343,intergenic_region:69876517-69876588,intergenic_region:69878865-69878961,intergenic_region:69879957-69880040,intergenic_region:69880243-69880317	P1,P3,P4,P6	55494271	55443464	--
novel_circ_0008731	8	70193529	70194427	+	898	308	ENSSSCG00000008961;	exon:70193530-70193714,exon:70194305-70194427	P1,P3,P4,P6	6787	23202630	MTHFD2L
novel_circ_0008738	8	70653557	70656303	-	2746	258	ENSSSCG00000008965;	exon:70653558-70653668,exon:70656157-70656303	P1,P3,P4,P6	69117	2925248320482244	-
novel_circ_0008740	8	70656156	70661554	-	5398	265	ENSSSCG00000008965;	exon:70656157-70656303,exon:70661437-70661554	P1,P3,P4,P6	5366	2725225519752053	-
novel_circ_0008744	8	71441777	71443049	+	1272	303	ENSSSCG00000008971;	exon:71441778-71441916,exon:71442886-71443049	P1,P3,P4,P6	6332	218187202192	USO1
novel_circ_0008754	8	71638231	71643022	-	4791	315	ENSSSCG00000008974;	exon:71638232-71638342,exon:71642378-71642476,exon:71642918-71643022	P1,P3,P4,P6	9947	242239190174	SDAD1
novel_circ_0008756	8	72695060	72709918	-	14858	388	ENSSSCG00000008987;	intron:72695061-72695295,intron:72709766-72709918	P1	5	381	CCNI
novel_circ_0008757	8	72695064	72698949	-	3885	281	ENSSSCG00000008987;	exon:72695065-72695216,exon:72698821-72698949	P1,P3,P4,P6	7464	515589465509	CCNI
novel_circ_0008758	8	72695064	72709922	-	14858	517	ENSSSCG00000008987;	exon:72695065-72695295,exon:72698821-72698949,exon:72709766-72709922	P3,P4,P6	8210	487388388	CCNI
novel_circ_0008759	8	73258404	73262907	-	4503	395	ENSSSCG00000008989;	exon:73258405-73258490,exon:73260442-73260628,exon:73262786-73262907	P1,P3,P4,P6	3485	9271119135	CNOT6L
novel_circ_0008761	8	74002086	74002241	+	155	155	ENSSSCG00000050540;	exon:74002087-74002241	P3,P4	28	1238	--
novel_circ_0008764	8	76374477	76374867	+	390	300	ENSSSCG00000009012;	exon:76374478-76374738,exon:76374829-76374867	P1,P3,P4,P6	111699	1131044936	TMEM154
novel_circ_0008766	8	76607804	76609327	+	1523	614	ENSSSCG00000020879;	exon:76607805-76607854,exon:76608764-76609327	P1,P3,P4,P6	1816716	78455057	FBXW7
novel_circ_0008770	8	80682787	80687028	-	4241	245	ENSSSCG00000009029;	exon:80682788-80682879,exon:80686876-80687028	P1,P4,P6	363	208137139	ARHGAP10
novel_circ_0008772	8	807242	813826	-	6584	247	ENSSSCG00000008678;	exon:807243-807324,exon:811554-811613,exon:813722-813826	P1,P4,P6	453	351259250	TMEM129
novel_circ_0008775	8	80787215	80815987	-	28772	488	ENSSSCG00000009029;	exon:80787216-80787375,exon:80788785-80788890,exon:80800577-80800635,exon:80809383-80809470,exon:80815913-80815987	P1,P3,P4,P6	25232227	284270201182	ARHGAP10
novel_circ_0008783	8	81131933	81133399	-	1466	374	ENSSSCG00000030044;	exon:81131934-81132139,exon:81133134-81133170,exon:81133269-81133399	P1,P3,P4,P6	43615	222205221283	TMEM184C
novel_circ_0008785	8	82698450	82703106	+	4656	298	ENSSSCG00000009037;	exon:82698451-82698690,exon:82703049-82703106	P1,P3,P4,P6	43310	49432022	ZNF827
novel_circ_0008786	8	82698450	82719341	+	20891	402	ENSSSCG00000009037;	exon:82698451-82698690,exon:82703049-82703106,exon:82719238-82719341	P1,P6	65	3914	ZNF827
novel_circ_0008791	8	83267615	83268011	+	396	288	ENSSSCG00000009042;	exon:83267616-83267716,exon:83267825-83268011	P1,P3,P4,P6	15201228	230183375400	OTUD4
novel_circ_0008793	8	84188604	84189357	-	753	332	ENSSSCG00000009047;	exon:84188605-84188817,exon:84189239-84189357	P1,P3,P4,P6	1171819	592536547527	SMARCA5
novel_circ_0008794	8	84198494	84200866	-	2372	337	ENSSSCG00000009047;	exon:84198495-84198721,exon:84200757-84200866	P1,P3,P4,P6	98515	578544486638	SMARCA5
novel_circ_0008803	8	87641603	87664522	-	22919	190	ENSSSCG00000009061;	exon:87663648-87663752,exon:87664438-87664522	P1,P3,P4,P6	3634	314297199214	NAA15
novel_circ_0008804	8	87643219	87644581	-	1362	282	ENSSSCG00000009061;	exon:87643220-87643348,exon:87644429-87644581	P1,P3,P4,P6	5467	238244203132	NAA15
novel_circ_0008807	8	87643219	87664522	-	21303	319	ENSSSCG00000009061;	exon:87643220-87643348,exon:87663648-87663752,exon:87664438-87664522	P1,P3,P6	649	306278185	NAA15
novel_circ_0008808	8	87644428	87646140	-	1712	323	ENSSSCG00000009061;	exon:87644429-87644581,exon:87645971-87646140	P1,P4,P6	258	236215178	NAA15
novel_circ_0008812	8	87660368	87663752	-	3384	263	ENSSSCG00000009061;	exon:87660369-87660526,exon:87663648-87663752	P1,P3,P4,P6	2834	287256198211	NAA15
novel_circ_0008814	8	87799382	87801061	+	1679	327	ENSSSCG00000029920;	exon:87799383-87799470,exon:87800823-87801061	P3,P6	55	66112	ELF2
novel_circ_0008815	8	87799382	87820356	+	20974	493	ENSSSCG00000029920;	exon:87799383-87799470,exon:87800823-87801061,exon:87820191-87820356	P1,P3,P4,P6	13171425	33395662	ELF2
novel_circ_0008820	8	88612387	88635705	+	23318	272	ENSSSCG00000022649;	exon:88612388-88612514,exon:88628510-88628609,exon:88635661-88635705	P1,P3	37	36643318	SLC7A11
novel_circ_0008824	8	88665360	88672035	+	6675	328	ENSSSCG00000022649;	exon:88670245-88670394,exon:88671858-88672035	P1,P3,P4,P6	11968	296925831121739	SLC7A11
novel_circ_0008829	8	964856	968127	+	3271	163	ENSSSCG00000008682;	exon:967965-968127	P1,P3,P4,P6	33362535	353231190219	NSD2
novel_circ_0008830	8	964856	992003	+	27147	326	ENSSSCG00000008682;	exon:989013-989131,exon:990452-990533,exon:991879-992003	P1,P3,P4,P6	737679100	189147107122	NSD2
novel_circ_0008834	8	96827803	96845587	-	17784	264	ENSSSCG00000034280;	exon:96827804-96827948,exon:96844979-96845038,exon:96845529-96845587	P1,P4,P6	1225	813541	LARP1B
novel_circ_0008842	8	978456	992003	+	13547	374	ENSSSCG00000008682;	exon:978457-978623,exon:990452-990533,exon:991879-992003	P1,P3,P4,P6	35515	404284241258	NSD2
novel_circ_0008843	8	986797	992003	+	5206	471	ENSSSCG00000008682;	exon:986798-986942,exon:989013-989131,exon:990452-990533,exon:991879-992003	P1,P3,P4,P6	86756897	336339267280	NSD2
novel_circ_0009435	AEMK02000682.1	262603	278294	-	15691	507	ENSSSCG00000038437;	exon:262604-262682,exon:263181-263267,exon:264782-264897,exon:274031-274132,exon:278172-278294	P1,P3,P4,P6	5467	161155124133	EHMT1
novel_circ_0009436	AEMK02000682.1	272347	278294	-	5947	330	ENSSSCG00000038437;	exon:272348-272452,exon:274031-274132,exon:278172-278294	P1,P3,P4,P6	75764872	193171141133	EHMT1
novel_circ_0009439	AEMK02000682.1	287164	293036	-	5872	251	ENSSSCG00000038437;	exon:287165-287271,exon:292893-293036	P3,P4	45	143108	EHMT1
novel_circ_0009444	AEMK02000682.1	298730	318832	-	20102	327	ENSSSCG00000038437;	exon:298731-298876,exon:318652-318832	P1,P3,P4,P6	991012	191199129103	EHMT1
novel_circ_0009446	AEMK02000682.1	304067	315913	-	11846	333	ENSSSCG00000038437;	exon:304068-304188,exon:306181-306255,exon:315777-315913	P1,P3	113	276251	EHMT1
novel_circ_0009447	AEMK02000682.1	304067	318832	-	14765	685	ENSSSCG00000038437;	exon:304068-304188,exon:306181-306255,exon:315438-315608,exon:315777-315913,exon:318652-318832	P1,P3,P4,P6	11161013	234211177123	EHMT1
novel_circ_0009452	AEMK02000682.1	315437	318832	-	3395	489	ENSSSCG00000038437;	exon:315438-315608,exon:315777-315913,exon:318652-318832	P1,P3,P4,P6	60494243	270206160162	EHMT1
novel_circ_0009454	AEMK02000682.1	315437	329028	-	13591	232	ENSSSCG00000038437;	exon:315438-315608,exon:328968-329028	P1,P3,P4,P6	8859	209159130133	EHMT1
novel_circ_0009456	AEMK02000682.1	582137	586862	+	4725	113	ENSSSCG00000005855;	exon:582138-582211,exon:582497-582535	P1,P3	66	1012	EXD3
novel_circ_0009429	AEMK02000569.1	897756	899546	+	1790	149	ENSSSCG00000032986;	exon:899398-899546	P1,P3,P4,P6	21131923	420373366389	AKAP17A
novel_circ_0009661	Y	9407815	9414823	+	7008	219	ENSSSCG00000027046;	exon:9414605-9414823	P4,P6	52	8268	-
novel_circ_0009664	Y	9910949	9917192	+	6243	89	ENSSSCG00000012179;	exon:9910950-9911038	P3,P4,P6	654	103118114	ZFY
novel_circ_0000371	11	1118996	1141776	-	22780	333	ENSSSCG00000009276;	exon:1118997-1119171,exon:1141619-1141776	P1,P3,P4,P6	51025	87755675	XPO4
novel_circ_0000373	11	1120101	1141776	-	21675	328	ENSSSCG00000009276;	exon:1120102-1120271,exon:1141619-1141776	P3	6	75	XPO4
novel_circ_0000374	11	1125629	1128292	-	2663	501	ENSSSCG00000009276;	exon:1125630-1125807,exon:1126953-1127098,exon:1128116-1128292	P1,P4,P6	878	816764	XPO4
novel_circ_0000375	11	1125629	1141776	-	16147	336	ENSSSCG00000009276;	exon:1125630-1125807,exon:1141619-1141776	P3,P4,P6	735	754970	XPO4
novel_circ_0000377	11	1141223	1141776	-	553	333	ENSSSCG00000009276;	exon:1141224-1141398,exon:1141619-1141776	P1,P3,P4,P6	199170185224	1071028391	XPO4
novel_circ_0000378	11	1141223	1157049	-	15826	175	ENSSSCG00000009276;	intron:1141224-1141398	P1,P4,P6	824	574939	XPO4
novel_circ_0000379	11	1141223	1163643	-	22420	292	ENSSSCG00000009276;	exon:1141224-1141398,exon:1163527-1163643	P1,P3,P4,P6	135139	114876070	XPO4
novel_circ_0000380	11	1141223	1175446	-	34223	256	ENSSSCG00000009276;	exon:1163527-1163643,exon:1175308-1175446	P1,P6	56	9959	XPO4
novel_circ_0000388	11	12858352	12862293	-	3941	199	ENSSSCG00000009359;	exon:12858353-12858419,exon:12859726-12859761,exon:12862198-12862293	P4	5	127	SUPT20H
novel_circ_0000389	11	1317564	1327140	-	9576	358	n/a	intergenic_region:1317565-1317730,intergenic_region:1317821-1317882,intergenic_region:1327011-1327140	P1,P3,P4,P6	2557	36141917	--
novel_circ_0000392	11	1341588	1364698	-	23110	224	ENSSSCG00000026744;	exon:1356179-1356211,exon:1357613-1357682,exon:1364578-1364698	P3	8	699	ZDHHC20
novel_circ_0000394	11	1341588	1376231	-	34643	231	ENSSSCG00000026744;	exon:1341589-1341715,exon:1371188-1371291	P1,P3,P4,P6	44139	588571423358	ZDHHC20
novel_circ_0000404	11	1425032	1429207	-	4175	281	ENSSSCG00000024667;	exon:1425033-1425141,exon:1429036-1429207	P4,P6	48	320343	MICU2
novel_circ_0000413	11	16093398	16116109	-	22711	127	ENSSSCG00000040538;	exon:16115983-16116109	P1,P3,P4,P6	3522	699613678757	WDFY2
novel_circ_0000415	11	16094633	16102818	-	8185	448	ENSSSCG00000040538;	exon:16094634-16094742,exon:16096818-16096948,exon:16098036-16098137,exon:16102713-16102818	P1,P3,P4,P6	1010146	774639725798	WDFY2
novel_circ_0000416	11	16094633	16116109	-	21476	575	ENSSSCG00000040538;	exon:16094634-16094742,exon:16096818-16096948,exon:16098036-16098137,exon:16102713-16102818,exon:16115983-16116109	P1,P3,P4,P6	25311840	709610709814	WDFY2
novel_circ_0000418	11	16102712	16116109	-	13397	300	ENSSSCG00000040538;	exon:16102713-16102818,exon:16108603-16108669,exon:16115983-16116109	P1,P3,P4,P6	841311	766711775823	WDFY2
novel_circ_0000419	11	16102712	16144167	-	41455	439	ENSSSCG00000040538;	exon:16102713-16102818,exon:16115983-16116109,exon:16138728-16138878,exon:16144113-16144167	P1,P3,P4,P6	1811615	804719753839	WDFY2
novel_circ_0000429	11	18217238	18229720	-	12482	458	ENSSSCG00000009396;	exon:18217239-18217370,exon:18218221-18218251,exon:18219491-18219543,exon:18225196-18225329,exon:18229613-18229720	P1,P3,P6	627	9909201538	PHF11
novel_circ_0000435	11	18256531	18265450	-	8919	609	ENSSSCG00000009395;	exon:18256532-18256620,exon:18260665-18260990,exon:18263630-18263723,exon:18265351-18265450	P3,P4,P6	589	190224261	SETDB2
novel_circ_0000439	11	18265350	18269376	-	4026	287	ENSSSCG00000009395;	exon:18268380-18268549,exon:18269260-18269376	P1,P3,P4,P6	5272	171156204216	SETDB2
novel_circ_0000440	11	18280390	18290494	-	10104	163	ENSSSCG00000009395;	exon:18280391-18280487,exon:18282813-18282878	P1,P3,P4,P6	4346	250204282351	SETDB2
novel_circ_0000442	11	18284008	18290494	-	6486	488	ENSSSCG00000009395;	exon:18284009-18284134,exon:18290133-18290494	P3,P4,P6	629	181273322	SETDB2
novel_circ_0000450	11	19129678	19134837	+	5159	310	ENSSSCG00000009400;	exon:19129679-19129774,exon:19133234-19133331,exon:19133661-19133725,exon:19134787-19134837	P1,P3,P4,P6	38392652	11196121126	RCBTB2
novel_circ_0000452	11	19200034	19204789	-	4755	268	ENSSSCG00000009401;	exon:19200035-19200180,exon:19204668-19204789	P1,P4	52	8365	RB1
novel_circ_0000455	11	19253376	19274010	-	20634	384	ENSSSCG00000009401;	exon:19253377-19253493,exon:19256521-19256608,exon:19269925-19270035,exon:19273943-19274010	P1,P3,P4,P6	5687	13616310884	RB1
novel_circ_0000462	11	20710448	20719541	-	9093	326	ENSSSCG00000009408;	exon:20710449-20710526,exon:20713782-20713919,exon:20719432-20719541	P1,P3,P4,P6	13141115	70736259	LRCH1
novel_circ_0000470	11	21187072	21192626	+	5554	345	ENSSSCG00000009412;	exon:21187073-21187202,exon:21190308-21190440,exon:21192545-21192626	P1,P3,P4,P6	91387	7945741462606248	LCP1
novel_circ_0000474	11	21789454	21805764	-	16310	202	ENSSSCG00000023738;	exon:21789455-21789563,exon:21805672-21805764	P1,P3,P4,P6	9695	162121126132	COG3
novel_circ_0000483	11	22249416	22250409	-	993	300	ENSSSCG00000009419;	exon:22249417-22249581,exon:22250275-22250409	P3	6	195	-
novel_circ_0000490	11	24726867	24739289	-	12422	275	ENSSSCG00000009430;	exon:24729025-24729072,exon:24732398-24732514,exon:24739180-24739289	P1,P4	63	5325	AKAP11
novel_circ_0000495	11	24805978	24816459	-	10481	164	ENSSSCG00000009431;	exon:24805979-24806142	P6	5	119	DGKH
novel_circ_0000509	11	25317026	25321570	+	4544	176	ENSSSCG00000029837;	exon:25317027-25317137,exon:25318205-25318269	P1,P4,P6	632	14011592	VWA8
novel_circ_0000510	11	25317026	25328875	+	11849	372	ENSSSCG00000029837;	exon:25317027-25317137,exon:25318205-25318269,exon:25328680-25328875	P3,P4,P6	533	162125132	VWA8
novel_circ_0000522	11	25735383	25761445	-	26062	197	ENSSSCG00000031627;	exon:25735384-25735580	P4	5	236	WBP4
novel_circ_0000523	11	25749778	25761445	-	11667	379	ENSSSCG00000031627;	exon:25749779-25749942,exon:25759420-25759466,exon:25761278-25761445	P1,P4,P6	958	166249318	WBP4
novel_circ_0000524	11	25755741	25761445	-	5704	427	ENSSSCG00000031627;	exon:25755742-25755877,exon:25758593-25758668,exon:25759420-25759466,exon:25761278-25761445	P1,P3,P4,P6	5869	201157243345	WBP4
novel_circ_0000527	11	25838072	25838397	+	325	325	ENSSSCG00000009440;	exon:25838073-25838397	P4,P6	47	857894	ELF1
novel_circ_0000528	11	25838072	25863874	+	25802	181	ENSSSCG00000009440;	exon:25863694-25863874	P1,P6	52	488817	ELF1
novel_circ_0000530	11	2737290	2741033	-	3743	288	ENSSSCG00000009290;	exon:2737291-2737410,exon:2738673-2738765,exon:2740959-2741033	P1,P3,P4,P6	11694	28222422	MIPEP
novel_circ_0000534	11	306991	323154	-	16163	166	ENSSSCG00000029393;	exon:306992-307157	P1,P3	72	137	CENPJ
novel_circ_0000535	11	3193838	3199769	-	5931	259	ENSSSCG00000035119;	exon:3193839-3193965,exon:3194078-3194209	P1,P3,P6	275	495373213	MTMR6
novel_circ_0000536	11	3193838	3208876	-	15038	285	ENSSSCG00000035119;	exon:3193839-3193965,exon:3208719-3208876	P1,P4,P6	1689	586280262	MTMR6
novel_circ_0000539	11	3208398	3208876	-	478	287	ENSSSCG00000035119;	exon:3208399-3208527,exon:3208719-3208876	P1,P3,P4,P6	43483636	641518331298	MTMR6
novel_circ_0000541	11	3230471	3237568	+	7097	254	ENSSSCG00000035318;	exon:3230472-3230614,exon:3237458-3237568	P1,P3,P4,P6	4775	233172116114	NUP58
novel_circ_0000542	11	3234447	3237568	+	3121	396	ENSSSCG00000035318;	exon:3234448-3234594,exon:3235196-3235333,exon:3237458-3237568	P1,P4	45	235126	NUP58
novel_circ_0000547	11	376041	380465	+	4424	357	ENSSSCG00000022957;	exon:376042-376117,exon:378020-378150,exon:380316-380465	P1,P3,P4,P6	22342620	12111610185	PARP4
novel_circ_0000554	11	4104217	4118265	+	14048	328	ENSSSCG00000009298;	exon:4104218-4104293,exon:4114333-4114443,exon:4118125-4118265	P1,P3,P4,P6	3655	84685667	CDK8
novel_circ_0000562	11	4620687	4630378	-	9691	230	ENSSSCG00000009302;	exon:4630149-4630378	P1,P3,P6	362	177166186	USP12
novel_circ_0000566	11	4639810	4652306	-	12496	295	ENSSSCG00000009302;	exon:4639811-4640024,exon:4652226-4652306	P1,P3,P4,P6	66614	169155156187	USP12
novel_circ_0000568	11	47845079	47851849	+	6770	177	ENSSSCG00000009466;	exon:47845080-47845208,exon:47851802-47851849	P1,P3,P4,P6	7934	650589560608	UCHL3
novel_circ_0000569	11	49141096	49145731	-	4635	380	ENSSSCG00000009472;	exon:49141097-49141268,exon:49145524-49145731	P1,P4,P6	743	575462447	FBXL3
novel_circ_0000571	11	49184576	49188426	-	3850	120	ENSSSCG00000009473;	exon:49184577-49184696	P1,P3,P4,P6	3634	197187270304	MYCBP2
novel_circ_0000573	11	49216719	49220275	-	3556	170	ENSSSCG00000009473;	exon:49216720-49216889	P1,P4,P6	226	87155142	MYCBP2
novel_circ_0000574	11	49242750	49250759	-	8009	381	ENSSSCG00000009473;	exon:49242751-49242906,exon:49250535-49250759	P1,P3,P4	453	9010594	MYCBP2
novel_circ_0000585	11	49336608	49353419	-	16811	226	ENSSSCG00000009473;	exon:49336609-49336726,exon:49353312-49353419	P1,P3,P4,P6	121646	148175240265	MYCBP2
novel_circ_0000586	11	49344479	49353419	-	8940	310	ENSSSCG00000009473;	exon:49344480-49344561,exon:49345717-49345836,exon:49353312-49353419	P1,P4,P6	464	161251274	MYCBP2
novel_circ_0000588	11	49379794	49380340	-	546	315	ENSSSCG00000009473;	exon:49379795-49379866,exon:49380098-49380340	P1,P3,P4,P6	12664	187174299302	MYCBP2
novel_circ_0000589	11	4964405	4970005	-	5600	337	ENSSSCG00000009308;	exon:4964406-4964564,exon:4969828-4970005	P3	5	85	LNX2
novel_circ_0000591	11	50762619	50773425	-	10806	317	ENSSSCG00000029113;	exon:50762620-50762708,exon:50770720-50770811,exon:50773290-50773425	P1,P3,P4,P6	1111714	961168672	OBI1
novel_circ_0000595	11	51531488	51534900	+	3412	300	ENSSSCG00000009480;	exon:51531489-51531654,exon:51534767-51534900	P1,P3,P4,P6	9141219	3029259520502076	NDFIP2
novel_circ_0000596	11	51531488	51540684	+	9196	394	ENSSSCG00000009480;	exon:51531489-51531654,exon:51534767-51534900,exon:51540591-51540684	P1,P3,P4,P6	31151533	2884265920022053	NDFIP2
novel_circ_0000597	11	51531488	51547197	+	15709	291	ENSSSCG00000009480;	exon:51531489-51531654,exon:51547073-51547197	P1,P6	54	27061803	NDFIP2
novel_circ_0000599	11	51540590	51551593	+	11003	286	ENSSSCG00000009480;	exon:51540591-51540684,exon:51547073-51547197,exon:51551527-51551593	P1,P3,P4,P6	6865	2492219117261666	NDFIP2
novel_circ_0000601	11	533608	534240	-	632	303	ENSSSCG00000009569;	exon:533609-533805,exon:534135-534240	P1,P3,P4,P6	18171518	881046453	PSPC1
novel_circ_0000602	11	533608	562934	-	29326	197	ENSSSCG00000009569;	exon:533609-533805	P1,P4	54	4538	PSPC1
novel_circ_0000603	11	534134	562934	-	28800	191	ENSSSCG00000009569;	exon:534135-534240,exon:543480-543564	P1,P3,P6	10512	12812696	PSPC1
novel_circ_0000604	11	543479	555980	-	12501	378	ENSSSCG00000009569;	exon:543480-543564,exon:552302-552498,exon:555885-555980	P1,P3,P6	7104	199217144	PSPC1
novel_circ_0000605	11	543479	562934	-	19455	680	ENSSSCG00000009569;	exon:543480-543564,exon:552302-552498,exon:555885-555980,exon:562633-562934	P1,P3,P4,P6	42414049	1261379472	PSPC1
novel_circ_0000606	11	5503064	5507316	+	4252	260	ENSSSCG00000009319;	exon:5503065-5503186,exon:5503936-5504002,exon:5507246-5507316	P1,P3,P4,P6	14132023	81735857	PAN3
novel_circ_0000607	11	5503064	5524214	+	21150	355	ENSSSCG00000009319;	exon:5503065-5503186,exon:5507246-5507316,exon:5524053-5524214	P1,P3,P4,P6	6255	49383337	PAN3
novel_circ_0000608	11	5503064	5546751	+	43687	341	ENSSSCG00000009319;	exon:5503065-5503186,exon:5507246-5507316,exon:5546604-5546751	P1,P3,P4	664	847965	PAN3
novel_circ_0000609	11	552301	555980	-	3679	293	ENSSSCG00000009569;	exon:552302-552498,exon:555885-555980	P1,P3,P4,P6	8563	214237167164	PSPC1
novel_circ_0000610	11	552301	562934	-	10633	595	ENSSSCG00000009569;	exon:552302-552498,exon:555885-555980,exon:562633-562934	P1,P3,P4,P6	47332944	1411589292	PSPC1
novel_circ_0000614	11	555884	562934	-	7050	398	ENSSSCG00000009569;	exon:555885-555980,exon:562633-562934	P1,P3,P4	564	172173138	PSPC1
novel_circ_0000619	11	5587550	5602241	+	14691	357	ENSSSCG00000009319;	exon:5587551-5587712,exon:5601289-5601418,exon:5602177-5602241	P1,P3,P4,P6	13869	93997469	PAN3
novel_circ_0000621	11	562632	562934	-	302	302	ENSSSCG00000009569;	exon:562633-562934	P1,P3,P4,P6	2546	147145131120	PSPC1
novel_circ_0000623	11	5766387	5767129	-	742	324	ENSSSCG00000009320;	exon:5766388-5766614,exon:5767033-5767129	P1,P3,P4,P6	41525855	904951941827	FLT1
novel_circ_0000625	11	603752	604571	-	819	581	ENSSSCG00000009568;	exon:603753-603846,exon:604085-604571	P1,P3,P4,P6	23171920	69644631	-
novel_circ_0000628	11	63740097	63751684	+	11587	181	ENSSSCG00000009492;	exon:63740098-63740278	P3	5	95	GPR180
novel_circ_0000631	11	6556533	6560872	-	4339	716	ENSSSCG00000029456;	exon:6556534-6556708,exon:6558816-6558974,exon:6560491-6560872	P1,P3,P4,P6	22262139	26128710087	SLC7A1
novel_circ_0000632	11	6556533	6589136	-	32603	247	ENSSSCG00000029456;	exon:6556534-6556708,exon:6589065-6589136	P1	5	339	SLC7A1
novel_circ_0000633	11	67477010	67483878	-	6868	324	ENSSSCG00000009511;	exon:67477011-67477168,exon:67477433-67477541,exon:67483822-67483878	P3	5	618	STK24
novel_circ_0000634	11	67477010	67524738	-	47728	231	ENSSSCG00000009511;	exon:67524508-67524738	P3,P4,P6	354	426355319	STK24
novel_circ_0000636	11	675688	683082	+	7394	286	ENSSSCG00000021814;	exon:682797-683082	P1,P4	55	11971	ZMYM2
novel_circ_0000637	11	675688	686516	+	10828	213	ENSSSCG00000021814;	exon:686304-686516	P1,P3,P6	642	12110556	ZMYM2
novel_circ_0000639	11	68173039	68181097	+	8058	358	ENSSSCG00000009516;	exon:68173040-68173167,exon:68179815-68179934,exon:68180988-68181097	P1,P6	53	226177	UBAC2
novel_circ_0000642	11	68450304	68454998	+	4694	311	ENSSSCG00000031808;	exon:68450305-68450437,exon:68452742-68452861,exon:68454941-68454998	P1,P3,P4,P6	6536	1374139912841498	TM9SF2
novel_circ_0000643	11	68458897	68463198	+	4301	424	ENSSSCG00000031808;	exon:68458898-68459057,exon:68461889-68462040,exon:68463087-68463198	P1,P3,P4	436	136812921305	TM9SF2
novel_circ_0000647	11	69425724	69436664	-	10940	88	ENSSSCG00000009524;	exon:69425725-69425812	P1,P3,P4,P6	7762	54356544	TMTC4
novel_circ_0000651	11	71125628	71135931	+	10303	280	ENSSSCG00000009534;	exon:71125629-71125724,exon:71134540-71134626,exon:71135835-71135931	P1,P4,P6	683	1063231	-
novel_circ_0000660	11	77475171	77478573	+	3402	287	ENSSSCG00000024763;ENSSSCG00000009551;	exon:77475172-77475256,exon:77478225-77478295,exon:77478443-77478573	P1,P3,P4	352	278281246	-;ARHGEF7
novel_circ_0000662	11	77475171	77489240	+	14069	447	ENSSSCG00000024763;ENSSSCG00000009551;	exon:77475172-77475256,exon:77478225-77478295,exon:77484689-77484890,exon:77489152-77489240	P1,P3,P4,P6	32343640	288273255235	-;ARHGEF7
novel_circ_0000666	11	77484688	77489240	+	4552	291	ENSSSCG00000009551;ENSSSCG00000024763;	exon:77484689-77484890,exon:77489152-77489240	P1,P3,P4,P6	1571215	318279249261	ARHGEF7;-
novel_circ_0000672	11	77498615	77503607	+	4992	314	ENSSSCG00000009551;ENSSSCG00000024763;	exon:77498616-77498710,exon:77498942-77499037,exon:77503485-77503607	P1,P3,P4,P6	32321931	287250226257	ARHGEF7;-
novel_circ_0000684	11	78343009	78351465	+	8456	294	ENSSSCG00000037561;	exon:78343010-78343132,exon:78349882-78349971,exon:78351385-78351465	P1,P3,P4,P6	15212025	307307186214	ATP11A
novel_circ_0000685	11	78343009	78352808	+	9799	402	ENSSSCG00000037561;	exon:78343010-78343132,exon:78349882-78349971,exon:78351385-78351465,exon:78352701-78352808	P1,P3,P4,P6	49474149	220230140167	ATP11A
novel_circ_0000686	11	78343009	78356609	+	13600	423	ENSSSCG00000037561;	exon:78343010-78343132,exon:78349882-78349971,exon:78351385-78351465,exon:78356481-78356609	P1,P3,P6	446	296273194	ATP11A
novel_circ_0000690	11	78349881	78352808	+	2927	279	ENSSSCG00000037561;	exon:78349882-78349971,exon:78351385-78351465,exon:78352701-78352808	P1,P3,P4,P6	1261310	358368231244	ATP11A
novel_circ_0000691	11	78349881	78356609	+	6728	408	ENSSSCG00000037561;	exon:78349882-78349971,exon:78351385-78351465,exon:78352701-78352808,exon:78356481-78356609	P1,P3,P4,P6	1015816	431413258271	ATP11A
novel_circ_0000694	11	78351384	78356609	+	5225	318	ENSSSCG00000037561;	exon:78351385-78351465,exon:78352701-78352808,exon:78356481-78356609	P6	8	254	ATP11A
novel_circ_0000698	11	78382355	78383968	+	1613	437	ENSSSCG00000037561;	exon:78382356-78382458,exon:78382728-78382873,exon:78383401-78383460,exon:78383841-78383968	P1,P3,P4,P6	38311624	314253184215	ATP11A
novel_circ_0000699	11	78382355	78392168	+	9813	273	ENSSSCG00000037561;	exon:78382356-78382458,exon:78391140-78391205,exon:78392065-78392168	P1,P3,P4,P6	3525	297264182191	ATP11A
novel_circ_0000701	11	78543048	78543369	-	321	321	ENSSSCG00000009557;	exon:78543049-78543369	P1,P3,P4,P6	5423	250220218250	PCID2
novel_circ_0000704	11	78730113	78736526	+	6413	118	ENSSSCG00000009563;	exon:78730114-78730231	P1,P4	53	219107	TMCO3
novel_circ_0000715	11	8974450	8982801	-	8351	438	ENSSSCG00000009341;	exon:8974451-8974597,exon:8978347-8978423,exon:8978807-8978895,exon:8982677-8982801	P1,P3,P4,P6	78119	346296243308	-
novel_circ_0000003	10	11469820	11472476	+	2656	324	ENSSSCG00000010836;	exon:11469821-11469940,exon:11471947-11472053,exon:11472380-11472476	P4,P6	25	414449	BROX
novel_circ_0000006	10	12471547	12477393	+	5846	320	ENSSSCG00000025686;	exon:12471548-12471713,exon:12475439-12475510,exon:12477312-12477393	P1,P3,P4,P6	3454	4614829121185	KMO
novel_circ_0000028	10	14786193	14792335	-	6142	249	ENSSSCG00000010862;	exon:14792087-14792335	P6	5	141	CDC42BPA
novel_circ_0000029	10	14786193	14794270	-	8077	368	ENSSSCG00000010862;	exon:14786194-14786360,exon:14794070-14794270	P1,P3,P4,P6	43511	178220135149	CDC42BPA
novel_circ_0000033	10	15051105	15053287	+	2182	382	ENSSSCG00000010863;	exon:15051106-15051233,exon:15053034-15053287	P1,P3,P4,P6	108108	870872580596	AHCTF1
novel_circ_0000034	10	15051105	15056946	+	5841	128	ENSSSCG00000010863;	exon:15051106-15051233	P1,P3,P4,P6	4533	917846597614	AHCTF1
novel_circ_0000035	10	15051105	15063364	+	12259	245	ENSSSCG00000010863;	exon:15051106-15051233,exon:15063248-15063364	P1,P4,P6	732	902567579	AHCTF1
novel_circ_0000039	10	15095067	15095653	+	586	259	ENSSSCG00000010863;	exon:15095068-15095218,exon:15095546-15095653	P1,P3,P4,P6	6333	753686526435	AHCTF1
novel_circ_0000041	10	15175029	15179109	+	4080	460	n/a	intergenic_region:15175030-15175304,intergenic_region:15178925-15179109	P1,P3,P4,P6	17221334	9956	--
novel_circ_0000048	10	17375403	17375830	+	427	111	ENSSSCG00000010876;	intron:17375404-17375514	P1,P4	53	93	DESI2
novel_circ_0000058	10	20060943	20073030	-	12087	219	ENSSSCG00000010897;	exon:20060944-20061032,exon:20072901-20073030	P1,P3,P6	564	1117555	ZBTB41
novel_circ_0000059	10	20065004	20073030	-	8026	130	ENSSSCG00000010897;	exon:20072901-20073030	P1,P3,P4,P6	4445	109896150	ZBTB41
novel_circ_0000067	10	20469602	20492105	-	22503	375	ENSSSCG00000010900;	exon:20469603-20469728,exon:20481181-20481282,exon:20487027-20487072,exon:20492005-20492105	P1,P3,P4,P6	13675	113135101122	DENND1B
novel_circ_0000072	10	21551443	21560289	+	8846	479	ENSSSCG00000010908;	exon:21551444-21551659,exon:21554526-21554668,exon:21560170-21560289	P1,P3,P4,P6	10101215	2419239327352981	PTPRC
novel_circ_0000073	10	21551443	21565849	+	14406	270	ENSSSCG00000010908;	exon:21564614-21564822,exon:21565789-21565849	P1,P4	94	24582717	PTPRC
novel_circ_0000074	10	23289743	23290003	+	260	260	ENSSSCG00000027314;	exon:23289744-23290003	P1,P4,P6	523	297199191	CAMSAP2
novel_circ_0000076	10	23313238	23321391	+	8153	162	ENSSSCG00000027314;	exon:23313239-23313400	P3,P4,P6	365	311204170	CAMSAP2
novel_circ_0000077	10	24129788	24133305	+	3517	267	ENSSSCG00000039843;	exon:24129789-24129895,exon:24133146-24133305	P1,P3,P6	734	192177155	IPO9
novel_circ_0000083	10	24760508	24779098	-	18590	284	ENSSSCG00000010928;	exon:24760509-24760633,exon:24778940-24779098	P4	7	228	KDM5B
novel_circ_0000084	10	24768865	24770435	-	1570	315	ENSSSCG00000010928;	exon:24768866-24769060,exon:24770316-24770435	P1,P3	45	389330	KDM5B
novel_circ_0000085	10	24768865	24779098	-	10233	474	ENSSSCG00000010928;	exon:24768866-24769060,exon:24770316-24770435,exon:24778940-24779098	P1,P3,P4	634	338305272	KDM5B
novel_circ_0000087	10	24770315	24779098	-	8783	624	ENSSSCG00000010928;	exon:24770316-24770435,exon:24774960-24775122,exon:24776756-24776937,exon:24778940-24779098	P1,P3,P4,P6	53514	359309248264	KDM5B
novel_circ_0000089	10	24770315	24781769	-	11454	120	ENSSSCG00000010928;	exon:24770316-24770435	P3,P4,P6	253	373277307	KDM5B
novel_circ_0000090	10	24774959	24779098	-	4139	322	ENSSSCG00000010928;	exon:24774960-24775122,exon:24778940-24779098	P3,P4,P6	2113	314260274	KDM5B
novel_circ_0000095	10	24781610	24784588	-	2978	366	ENSSSCG00000010928;	exon:24781611-24781769,exon:24783202-24783311,exon:24784492-24784588	P1,P3,P4,P6	10539	558416342394	KDM5B
novel_circ_0000098	10	24788310	24799565	-	11255	507	ENSSSCG00000010928;	exon:24788311-24788445,exon:24795546-24795716,exon:24796424-24796546,exon:24799488-24799565	P1,P3,P4,P6	4545	528406339411	KDM5B
novel_circ_0000100	10	24795545	24799565	-	4020	372	ENSSSCG00000010928;	exon:24795546-24795716,exon:24796424-24796546,exon:24799488-24799565	P1,P3,P4,P6	17131323	443381320366	KDM5B
novel_circ_0000105	10	26180873	26195694	-	14821	288	ENSSSCG00000010941;	exon:26180874-26180969,exon:26189298-26189369,exon:26195575-26195694	P1,P3,P4,P6	8442	54735246	-
novel_circ_0000108	10	27671743	27672888	-	1145	388	ENSSSCG00000010948;	exon:27671744-27671906,exon:27672664-27672888	P1,P3,P4,P6	9246	7123619581919242	CTSL
novel_circ_0000113	10	29037749	29038934	+	1185	370	ENSSSCG00000010952;	exon:29037750-29037863,exon:29038039-29038116,exon:29038757-29038934	P1,P3,P4,P6	133103129167	135129365492	TUT7
novel_circ_0000115	10	29203363	29210164	+	6801	244	ENSSSCG00000010955;	exon:29203364-29203493,exon:29210051-29210164	P1	5	1174	GOLM1
novel_circ_0000119	10	29569849	29573233	+	3384	338	ENSSSCG00000010957;	exon:29569850-29570026,exon:29573073-29573233	P1,P3,P4,P6	3524	183168201175	AGTPBP1
novel_circ_0000127	10	32569927	32576571	-	6644	125	ENSSSCG00000021761;	exon:32576447-32576571	P1,P3,P4,P6	91255	328307284307	UBAP1
novel_circ_0000128	10	32569927	32588655	-	18728	41	ENSSSCG00000021761;	exon:32588615-32588655	P1,P3,P4,P6	3354	365334317335	UBAP1
novel_circ_0000129	10	32800583	32819154	+	18571	329	ENSSSCG00000010987;	exon:32800584-32800723,exon:32817449-32817526,exon:32819044-32819154	P1,P3,P4,P6	21496	105737971	UBAP2
novel_circ_0000130	10	32800583	32827084	+	26501	218	ENSSSCG00000010987;	exon:32800584-32800723,exon:32827007-32827084	P1,P3,P4,P6	18627	90728667	UBAP2
novel_circ_0000131	10	32817448	32824801	+	7353	343	ENSSSCG00000010987;	exon:32817449-32817526,exon:32819044-32819154,exon:32824648-32824801	P1,P3,P4,P6	3356	136959387	UBAP2
novel_circ_0000133	10	32840621	32843863	+	3242	308	ENSSSCG00000010987;	exon:32840622-32840676,exon:32840984-32841132,exon:32843760-32843863	P1,P3,P4,P6	713107	91788263	UBAP2
novel_circ_0000139	10	33167906	33173745	-	5839	218	ENSSSCG00000010994;	exon:33167907-33168124	P1,P3,P4,P6	9559	119115107127	NFX1
novel_circ_0000141	10	33229550	33237248	+	7698	434	ENSSSCG00000010996;	exon:33229551-33229679,exon:33231155-33231237,exon:33234178-33234291,exon:33237141-33237248	P3,P6	412	9121964	BAG1
novel_circ_0000147	10	33915662	33917306	+	1644	285	ENSSSCG00000030408;ENSSSCG00000011004;	exon:33915663-33915798,exon:33917158-33917306	P4,P6	92	647510864	DDX58;TOPORS
novel_circ_0000150	10	33920064	33923221	+	3157	262	ENSSSCG00000011004;ENSSSCG00000030408;	exon:33920065-33920155,exon:33923051-33923221	P4,P6	510	736212068	TOPORS;DDX58
novel_circ_0000163	10	40722672	40723576	-	904	369	ENSSSCG00000020705;	exon:40722673-40722779,exon:40723315-40723576	P1,P3,P6	832	231170204	MAP3K8
novel_circ_0000165	10	41229016	41257277	+	28261	337	ENSSSCG00000011022;	exon:41229017-41229116,exon:41253387-41253523,exon:41257178-41257277	P1,P3,P4,P6	8627	302315204232	SVIL
novel_circ_0000180	10	42468076	42490463	-	22387	448	ENSSSCG00000011026;	exon:42468077-42468179,exon:42471090-42471188,exon:42473610-42473711,exon:42479846-42479927,exon:42490402-42490463	P1,P3,P4,P6	29221836	216175182149	ARHGAP12
novel_circ_0000186	10	42552537	42555555	-	3018	39	ENSSSCG00000011026;	exon:42555517-42555555	P1,P3,P4,P6	1041016	250240153159	ARHGAP12
novel_circ_0000193	10	43443983	43446589	-	2606	402	ENSSSCG00000021309;	exon:43443984-43444041,exon:43446246-43446589	P1,P3,P4,P6	17777	159129124119	TRDMT1
novel_circ_0000194	10	43448480	43453197	-	4717	369	ENSSSCG00000021309;	exon:43448481-43448564,exon:43449038-43449107,exon:43449888-43449953,exon:43450560-43450631,exon:43453121-43453197	P3,P4,P6	963	144156125	TRDMT1
novel_circ_0000196	10	43523155	43524659	+	1504	351	ENSSSCG00000011033;	exon:43523156-43523376,exon:43523838-43523881,exon:43524574-43524659	P1,P3	52	3665333348	VIM
novel_circ_0000200	10	43967032	43996556	+	29524	288	ENSSSCG00000011036;	exon:43994555-43994747,exon:43996462-43996556	P1,P3,P4,P6	4753	351300259245	STAM
novel_circ_0000205	10	44122845	44134840	+	11995	165	ENSSSCG00000011038;	exon:44134676-44134840	P1,P3	93	30213158	MRC1
novel_circ_0000208	10	44134675	44152469	+	17794	426	ENSSSCG00000011038;	exon:44134676-44134840,exon:44146874-44146987,exon:44152323-44152469	P1,P3,P4,P6	2325	3406331241075338	MRC1
novel_circ_0000213	10	44172877	44176428	+	3551	203	ENSSSCG00000011038;	exon:44172878-44172993,exon:44176342-44176428	P1,P3,P4	226	336132934052	MRC1
novel_circ_0000217	10	44187391	44194580	+	7189	532	ENSSSCG00000011038;	exon:44187392-44187433,exon:44189187-44189350,exon:44190416-44190483,exon:44193279-44193421,exon:44194466-44194580	P1,P3,P4,P6	168614	3486334339415477	MRC1
novel_circ_0000218	10	44194465	44202758	+	8293	385	ENSSSCG00000011038;	exon:44194466-44194580,exon:44199028-44199194,exon:44202656-44202758	P1,P3,P4,P6	3325	3214312038245108	MRC1
novel_circ_0000222	10	44209178	44210910	+	1732	316	ENSSSCG00000011038;	exon:44209179-44209344,exon:44210761-44210910	P3,P4	52	28163239	MRC1
novel_circ_0000223	10	44209178	44224399	+	15221	373	ENSSSCG00000011038;	exon:44209179-44209344,exon:44223047-44223211,exon:44224358-44224399	P1,P3,P4,P6	4623	2632268930484168	MRC1
novel_circ_0000230	10	45992308	46006364	+	14056	295	ENSSSCG00000011045;	exon:45992309-45992388,exon:45996068-45996128,exon:46005326-46005399,exon:46006285-46006364	P1,P3,P4,P6	1191015	97849866	MINDY3
novel_circ_0000247	10	48538969	48562529	-	23560	218	ENSSSCG00000023247;ENSSSCG00000035059;	exon:48538970-48539052,exon:48562395-48562529	P1,P3,P6	522	116810392284	OPTN;MCM10
novel_circ_0000256	10	48814822	48820979	-	6157	127	ENSSSCG00000011068;	exon:48814823-48814949	P1,P3,P6	722	817700973	-
novel_circ_0000262	10	48820846	48824559	-	3713	377	ENSSSCG00000011068;	exon:48820847-48820979,exon:48822120-48822272,exon:48824469-48824559	P1,P4,P6	1136	552556680	-
novel_circ_0000268	10	50381460	50386113	+	4653	291	ENSSSCG00000028135;	exon:50381461-50381567,exon:50385930-50386113	P4,P6	74	7356	PRTFDC1
novel_circ_0000273	10	53089611	53104147	-	14536	370	ENSSSCG00000011085;	exon:53089612-53089684,exon:53091041-53091158,exon:53103969-53104147	P3,P4,P6	1025	594343	MLLT10
novel_circ_0000278	10	53144968	53169782	-	24814	234	ENSSSCG00000011085;	exon:53144969-53145106,exon:53169687-53169782	P6	6	118	MLLT10
novel_circ_0000283	10	53169686	53202893	-	33207	390	ENSSSCG00000011085;	exon:53169687-53169782,exon:53197803-53197898,exon:53200075-53200168,exon:53202790-53202893	P1,P3,P4,P6	25202932	152150111106	MLLT10
novel_circ_0000285	10	53197802	53202893	-	5091	294	ENSSSCG00000011085;	exon:53197803-53197898,exon:53200075-53200168,exon:53202790-53202893	P1,P3,P4,P6	98139	11711810598	MLLT10
novel_circ_0000296	10	56466523	56478719	+	12196	302	n/a	intergenic_region:56466524-56466633,intergenic_region:56478528-56478719	P1,P3,P4,P6	413146	50545959	--
novel_circ_0000299	10	57760092	57768401	-	8309	339	ENSSSCG00000011104;	intron:57760093-57760187,intron:57764649-57764751,intron:57768261-57768401	P1,P3,P4	362	184175308	CUL2
novel_circ_0000308	10	59913524	59919743	+	6219	415	ENSSSCG00000011117;	exon:59913525-59913685,exon:59918405-59918554,exon:59919640-59919743	P1,P3,P4,P6	15181223	75817296	UPF2
novel_circ_0000317	10	63710292	63713229	+	2937	517	ENSSSCG00000011129;	exon:63710293-63710456,exon:63711348-63711449,exon:63712979-63713229	P1,P3,P4,P6	12757	1272110810271027	ITIH5
novel_circ_0000318	10	63710292	63731758	+	21466	383	ENSSSCG00000011129;	exon:63710293-63710456,exon:63711348-63711449,exon:63731642-63731758	P1,P3,P4,P6	5597	1354128012401135	ITIH5
novel_circ_0000322	10	64498377	64531678	+	33301	302	ENSSSCG00000011131;	exon:64498378-64498505,exon:64531505-64531678	P1,P3,P4,P6	10685	373283317420	PRKCQ
novel_circ_0000328	10	65179074	65191886	+	12812	367	ENSSSCG00000011137;	exon:65179075-65179209,exon:65188512-65188643,exon:65191787-65191886	P1,P3,P4	545	10201017825	GDI2
novel_circ_0000329	10	65201942	65203703	-	1761	386	ENSSSCG00000011136;	exon:65201943-65202048,exon:65202592-65202745,exon:65203578-65203703	P1,P3,P6	457	11810492	TASOR2
novel_circ_0000330	10	65244718	65247076	-	2358	315	ENSSSCG00000011136;	exon:65244719-65244791,exon:65246553-65246648,exon:65246931-65247076	P1,P3,P4	336	404347	TASOR2
novel_circ_0000332	10	68491182	68499831	-	8649	353	ENSSSCG00000029602;	exon:68491183-68491297,exon:68499594-68499831	P1,P3,P4,P6	10632	374380373348	WDR37
novel_circ_0000334	10	68491182	68507352	-	16170	251	ENSSSCG00000029602;	exon:68491183-68491297,exon:68507217-68507352	P1,P3,P4,P6	5652	380358363350	WDR37
novel_circ_0000335	10	68491182	68512874	-	21692	373	ENSSSCG00000029602;	exon:68491183-68491297,exon:68509412-68509476,exon:68509749-68509844,exon:68512778-68512874	P1,P4,P6	624	420357342	WDR37
novel_circ_0000336	10	68491182	68518239	-	27057	293	ENSSSCG00000029602;	exon:68491183-68491297,exon:68518062-68518239	P1,P3,P4,P6	16121813	424401400347	WDR37
novel_circ_0000337	10	68498453	68499831	-	1378	238	ENSSSCG00000029602;	exon:68499594-68499831	P1,P4,P6	353	421396412	WDR37
novel_circ_0000340	10	68509411	68518239	-	8828	436	ENSSSCG00000029602;	exon:68509412-68509476,exon:68509749-68509844,exon:68512778-68512874,exon:68518062-68518239	P1,P3,P4,P6	7101021	503434446427	WDR37
novel_circ_0000341	10	68512777	68518239	-	5462	275	ENSSSCG00000029602;	exon:68512778-68512874,exon:68518062-68518239	P1,P3,P4,P6	5855	556467487449	WDR37
novel_circ_0000343	10	68645779	68648375	+	2596	305	ENSSSCG00000011162;	intron:68645780-68645914,intron:68646493-68646552,intron:68648266-68648375	P3	5	137	-
novel_circ_0000344	10	68645779	68671405	+	25626	475	ENSSSCG00000011162;	exon:68645780-68645914,exon:68646493-68646552,exon:68670661-68670799,exon:68671265-68671405	P1,P3,P4,P6	17222517	319354286192	-
novel_circ_0000346	10	68645779	68686215	+	40436	332	ENSSSCG00000011162;	exon:68645780-68645914,exon:68646493-68646552,exon:68686079-68686215	P1,P3	25	403395	-
novel_circ_0000347	10	68645779	68688441	+	42662	299	ENSSSCG00000011162;	exon:68645780-68645914,exon:68646493-68646552,exon:68688338-68688441	P1,P3,P4,P6	13255	369354280210	-
novel_circ_0000348	10	68645779	68692165	+	46386	405	ENSSSCG00000011162;	exon:68645780-68645914,exon:68646493-68646552,exon:68691956-68692165	P1,P4,P6	16119	361303176	-
novel_circ_0000351	10	68670660	68692165	+	21505	403	ENSSSCG00000011162;	exon:68670661-68670799,exon:68691819-68691872,exon:68691956-68692165	P1,P3	26	424374	-
novel_circ_0000353	10	68671264	68688441	+	17177	461	ENSSSCG00000011162;	exon:68671265-68671405,exon:68684614-68684692,exon:68686079-68686215,exon:68688338-68688441	P1,P3,P4,P6	1591014	523498394391	-
novel_circ_0000354	10	68684613	68688441	+	3828	320	ENSSSCG00000011162;	exon:68684614-68684692,exon:68686079-68686215,exon:68688338-68688441	P1,P3,P4,P6	37334028	420442328307	-
novel_circ_0000359	10	69201375	69235186	-	33811	553	ENSSSCG00000011166;	exon:69201376-69201537,exon:69201996-69202091,exon:69212794-69212953,exon:69235052-69235186	P1,P3,P4,P6	30261327	141929689	ZMYND11
novel_circ_0000360	10	69212793	69235186	-	22393	295	ENSSSCG00000011166;	exon:69212794-69212953,exon:69235052-69235186	P1,P3,P4,P6	8763	267207212209	ZMYND11
novel_circ_0000366	10	8265576	8271193	+	5617	575	ENSSSCG00000027846;	exon:8265577-8265851,exon:8268266-8268363,exon:8270992-8271193	P1,P3,P4,P6	22102327	205179162106	RRP15
novel_circ_0000369	10	9739374	9739872	-	498	312	ENSSSCG00000010824;	exon:9739375-9739596,exon:9739783-9739872	P1,P3,P4,P6	4687	367354250297	RAB3GAP2
novel_circ_0001210	13	100108434	100110232	+	1798	280	ENSSSCG00000011731;	exon:100108435-100108587,exon:100110106-100110232	P1,P3,P4,P6	6745	73604761	SMC4
novel_circ_0001218	13	108671002	108676745	+	5743	311	ENSSSCG00000029608;	exon:108671003-108671108,exon:108676541-108676745	P1,P3	62	685588	SEC62
novel_circ_0001224	13	108816285	108820326	-	4041	411	ENSSSCG00000030467;	exon:108816286-108816445,exon:108820076-108820326	P1,P4,P6	8412	869060	PHC3
novel_circ_0001225	13	108816285	108829633	-	13348	311	ENSSSCG00000030467;	exon:108816286-108816445,exon:108829483-108829633	P1,P3,P4,P6	8679	66697341	PHC3
novel_circ_0001228	13	108842608	108854260	-	11652	159	ENSSSCG00000030467;	exon:108854102-108854260	P1,P3,P4,P6	2843	26241124	PHC3
novel_circ_0001229	13	108851500	108854260	-	2760	258	ENSSSCG00000030467;	exon:108851501-108851599,exon:108854102-108854260	P1,P3,P4,P6	7565	36382929	PHC3
novel_circ_0001231	13	108874659	108880840	-	6181	400	ENSSSCG00000030467;	exon:108874660-108874737,exon:108876124-108876279,exon:108880675-108880840	P1,P3,P4,P6	216710	47352953	PHC3
novel_circ_0001241	13	110784614	110789120	+	4506	291	ENSSSCG00000011752;	exon:110788830-110789120	P1,P3,P4	544	238198176	FNDC3B
novel_circ_0001244	13	110878087	110881455	+	3368	398	ENSSSCG00000011752;	exon:110878088-110878206,exon:110880275-110880380,exon:110881283-110881455	P1,P3,P4,P6	5532	474458364337	FNDC3B
novel_circ_0001256	13	117469103	117471636	-	2533	227	ENSSSCG00000037583;	exon:117470430-117470592,exon:117471573-117471636	P1,P6	25	6372531	GNB4
novel_circ_0001259	13	120756799	120765156	+	8357	287	ENSSSCG00000011772;	exon:120756800-120756916,exon:120760917-120761005,exon:120765076-120765156	P6	12	36	-
novel_circ_0001261	13	120778215	120779879	+	1664	351	ENSSSCG00000011772;	exon:120778216-120778323,exon:120779067-120779205,exon:120779776-120779879	P1,P3,P4,P6	14121212	23341912	-
novel_circ_0001265	13	120919102	120935351	-	16249	397	ENSSSCG00000025942;	exon:120919103-120919199,exon:120919416-120919498,exon:120935135-120935351	P1,P3,P4,P6	810106	349339300327	MCCC1
novel_circ_0001266	13	120931035	120935351	-	4316	517	ENSSSCG00000025942;	exon:120931036-120931166,exon:120933429-120933597,exon:120935135-120935351	P1,P3,P4,P6	6101611	320292311281	MCCC1
novel_circ_0001268	13	120987444	121006776	-	19332	292	ENSSSCG00000025942;	exon:120987445-120987552,exon:121006593-121006776	P1,P3,P4,P6	31152	1179387105	MCCC1
novel_circ_0001271	13	121571993	121577363	+	5370	42	ENSSSCG00000011775;	exon:121571994-121572035	P1,P3,P4,P6	17181812	286343195181	KLHL24
novel_circ_0001273	13	121576382	121596427	+	20045	189	ENSSSCG00000011775;	exon:121596239-121596427	P1,P3,P6	385	325301237	KLHL24
novel_circ_0001275	13	121657052	121670622	+	13570	234	ENSSSCG00000011776;	exon:121657053-121657170,exon:121670507-121670622	P1,P6	73	7268	YEATS2
novel_circ_0001276	13	121699728	121700467	+	739	291	ENSSSCG00000011776;	exon:121699729-121699836,exon:121700285-121700467	P6	5	41	YEATS2
novel_circ_0001278	13	121798855	121802974	-	4119	459	ENSSSCG00000033424;	exon:121798856-121798904,exon:121801041-121801113,exon:121802237-121802377,exon:121802779-121802974	P1,P3,P4,P6	1151212	311239205204	-
novel_circ_0001280	13	121802236	121802974	-	738	337	ENSSSCG00000033424;	exon:121802237-121802377,exon:121802779-121802974	P1,P3,P4,P6	8835	340281209229	-
novel_circ_0001281	13	121882225	121886954	-	4729	350	ENSSSCG00000011782;	exon:121882226-121882385,exon:121886765-121886954	P1,P4,P6	924	904541	ABCC5
novel_circ_0001282	13	122063607	122064608	+	1001	337	ENSSSCG00000011783;	exon:122063885-122064062,exon:122064152-122064232,exon:122064531-122064608	P1,P4,P6	532	510369447	EIF2B5
novel_circ_0001283	13	122190539	122191051	+	512	347	ENSSSCG00000046387;	exon:122190540-122190661,exon:122190827-122191051	P1,P4,P6	846	11811005917	PSMD2
novel_circ_0001284	13	122190539	122192108	+	1569	267	ENSSSCG00000046387;	exon:122190540-122190661,exon:122191964-122192108	P1,P3,P4,P6	3285	130911821061977	PSMD2
novel_circ_0001287	13	122727539	122750151	+	22612	440	ENSSSCG00000011788;	exon:122727540-122727664,exon:122728412-122728498,exon:122748606-122748696,exon:122749111-122749157,exon:122750062-122750151	P1,P3,P4,P6	9552	161114136139	VPS8
novel_circ_0001297	13	124798431	124807586	+	9155	98	ENSSSCG00000025770;	exon:124807489-124807586	P1,P3,P4,P6	59144	12013310487	ST6GAL1
novel_circ_0001319	13	131431706	131452941	-	21235	291	ENSSSCG00000011825;	exon:131431707-131431823,exon:131452768-131452941	P1,P3,P4,P6	11969	1291124514961533	ATP13A3
novel_circ_0001326	13	131451617	131452941	-	1324	428	ENSSSCG00000011825;	exon:131451618-131451688,exon:131451992-131452174,exon:131452768-131452941	P1,P3,P4,P6	8659	1410135116071678	ATP13A3
novel_circ_0001329	13	131635185	131653366	-	18181	234	ENSSSCG00000011827;	exon:131635186-131635362,exon:131653310-131653366	P1,P3,P4,P6	1624136	194166126126	LSG1
novel_circ_0001333	13	132302320	132314552	-	12232	393	ENSSSCG00000031147;	exon:132302321-132302426,exon:132303063-132303163,exon:132304897-132304948,exon:132308455-132308475,exon:132314440-132314552	P1,P3,P4,P6	1261111	615536628884	ACAP2
novel_circ_0001343	13	132335768	132337788	-	2020	243	ENSSSCG00000031147;	exon:132335769-132335952,exon:132337730-132337788	P3,P4,P6	338	548689831	ACAP2
novel_circ_0001344	13	132335768	132367470	-	31702	417	ENSSSCG00000031147;	exon:132335769-132335952,exon:132337730-132337788,exon:132366435-132366488,exon:132367351-132367470	P1,P3,P4,P6	3769	560467663736	ACAP2
novel_circ_0001347	13	132366434	132377669	-	11235	508	ENSSSCG00000031147;	exon:132366435-132366488,exon:132367351-132367470,exon:132376272-132376503,exon:132376858-132376901,exon:132377612-132377669	P1,P3,P4	786	730659809	ACAP2
novel_circ_0001351	13	133225591	133229104	-	3513	371	ENSSSCG00000011841;	exon:133225592-133225669,exon:133228405-133228452,exon:133228708-133228846,exon:133228999-133229104	P1,P3,P6	666	210193156	SENP5
novel_circ_0001354	13	133296683	133312344	-	15661	197	ENSSSCG00000011843;	exon:133296684-133296880	P1,P6	35	921702	PAK2
novel_circ_0001357	13	133304785	133312344	-	7559	418	ENSSSCG00000011843;	exon:133304786-133304898,exon:133308842-133308905,exon:133310321-133310453,exon:133312237-133312344	P4,P6	63	743705	PAK2
novel_circ_0001358	13	133308841	133312344	-	3503	305	ENSSSCG00000011843;	exon:133308842-133308905,exon:133310321-133310453,exon:133312237-133312344	P1,P3,P4,P6	1111610	799808678584	PAK2
novel_circ_0001360	13	133710722	133727006	+	16284	395	ENSSSCG00000021380;	exon:133710723-133710870,exon:133715518-133715585,exon:133724805-133724870,exon:133726894-133727006	P1,P3,P6	225	12913696	-
novel_circ_0001364	13	133767346	133767946	+	600	252	ENSSSCG00000028376;	exon:133767347-133767516,exon:133767865-133767946	P6	8	3006	-
novel_circ_0001369	13	133976764	133981842	+	5078	493	ENSSSCG00000011848;	exon:133976765-133976823,exon:133977532-133977742,exon:133979924-133980032,exon:133981729-133981842	P1,P3,P4,P6	103215	1707151111971061	TFRC
novel_circ_0001370	13	134308297	134309219	-	922	279	ENSSSCG00000011853;	exon:134308298-134308443,exon:134309087-134309219	P1,P3,P6	589	4968219	RUBCN
novel_circ_0001384	13	134737385	134748142	+	10757	246	ENSSSCG00000026753;	exon:134737386-134737454,exon:134747966-134748142	P1,P3,P4,P6	6658	608640667767	OSBPL11
novel_circ_0001385	13	134737385	134756612	+	19227	271	ENSSSCG00000026753;	exon:134737386-134737454,exon:134756411-134756612	P1,P3,P4,P6	9427	637665659776	OSBPL11
novel_circ_0001386	13	134737385	134762211	+	24826	143	ENSSSCG00000026753;	exon:134737386-134737454,exon:134745315-134745388	P1,P4,P6	425	666762762	OSBPL11
novel_circ_0001391	13	134744257	134745388	+	1131	321	ENSSSCG00000026753;	exon:134744258-134744433,exon:134744522-134744586,exon:134745309-134745388	P1,P3,P4,P6	5766	660600721709	OSBPL11
novel_circ_0001392	13	134744257	134748142	+	3885	433	ENSSSCG00000026753;	exon:134744258-134744433,exon:134745309-134745388,exon:134747966-134748142	P1,P3,P4,P6	98812	675677730805	OSBPL11
novel_circ_0001399	13	134756410	134769304	+	12894	489	ENSSSCG00000026753;	exon:134756411-134756612,exon:134762066-134762211,exon:134769164-134769304	P1,P3,P6	426	789787969	OSBPL11
novel_circ_0001401	13	134776083	134778792	+	2709	187	ENSSSCG00000026753;	exon:134778606-134778792	P1,P3,P4,P6	14131416	9378721030989	OSBPL11
novel_circ_0001409	13	134838955	134857989	+	19034	384	ENSSSCG00000036828;	exon:134838956-134839077,exon:134846626-134846673,exon:134850257-134850341,exon:134852519-134852574,exon:134857917-134857989	P1,P3,P4,P6	61156	179148118149	SNX4
novel_circ_0001410	13	134838955	134868441	+	29486	591	ENSSSCG00000036828;	exon:134838956-134839077,exon:134843063-134843198,exon:134843276-134843425,exon:134846626-134846673,exon:134857917-134857989,exon:134868380-134868441	P1,P3,P4	263	175135121	SNX4
novel_circ_0001414	13	134998505	135020313	+	21808	81	ENSSSCG00000011858;	exon:134998506-134998586	P1,P3,P4,P6	5362	257203192198	ZNF148
novel_circ_0001415	13	135007590	135020313	+	12723	136	ENSSSCG00000011858;	exon:135007591-135007726	P3,P4,P6	824	184156161	ZNF148
novel_circ_0001416	13	135019964	135020313	+	349	349	ENSSSCG00000011858;	intron:135019965-135020313	P1,P4,P6	354	243158184	ZNF148
novel_circ_0001422	13	137806867	137808141	+	1274	220	ENSSSCG00000011873;	exon:137807922-137808141	P1,P3,P4,P6	1316510	1210118	HSPBAP1
novel_circ_0001439	13	13968980	13979086	-	10106	528	ENSSSCG00000011218;	exon:13968981-13969087,exon:13972826-13972972,exon:13976595-13976752,exon:13978971-13979086	P1,P3,P4,P6	951013	291262175184	SLC4A7
novel_circ_0001442	13	13972825	13979086	-	6261	147	ENSSSCG00000011218;	exon:13972826-13972972	P3,P4	72	232160	SLC4A7
novel_circ_0001446	13	140319528	140332735	+	13207	322	ENSSSCG00000011889;	exon:140319529-140319624,exon:140329679-140329717,exon:140332549-140332735	P3	5	334	GSK3B
novel_circ_0001448	13	140731009	140750477	-	19468	574	ENSSSCG00000037639;	exon:140731010-140731236,exon:140737430-140737540,exon:140740940-140741018,exon:140749900-140749967,exon:140750389-140750477	P1,P3,P4,P6	11111219	109937259	TIMMDC1
novel_circ_0001468	13	151811868	151818699	-	6831	414	ENSSSCG00000011943;	exon:151811869-151812111,exon:151818529-151818699	P1,P3,P4,P6	3463	111156223263	BBX
novel_circ_0001469	13	1529652	1540269	-	10617	282	ENSSSCG00000011183;	exon:1529653-1529761,exon:1530325-1530386,exon:1540159-1540269	P1,P4,P6	435	310176205	ATP2C1
novel_circ_0001472	13	153818740	153839132	-	20392	310	ENSSSCG00000011946;	exon:153818741-153818858,exon:153819148-153819186,exon:153837798-153837885,exon:153839068-153839132	P1,P3,P4,P6	106511	793785716821	ALCAM
novel_circ_0001478	13	157429170	157436827	+	7657	416	ENSSSCG00000011953;	exon:157429171-157429406,exon:157436648-157436827	P1,P4,P6	674	1049998	ZBTB11
novel_circ_0001490	13	158683518	158686017	-	2499	214	ENSSSCG00000030486;	exon:158683519-158683561,exon:158685847-158686017	P1,P3	35	282239	TBC1D23
novel_circ_0001497	13	160162184	160204381	-	42197	299	ENSSSCG00000034493;	exon:160162185-160162337,exon:160204236-160204381	P3	5	405	ST3GAL6
novel_circ_0001498	13	160181593	160191924	-	10331	346	ENSSSCG00000034493;	exon:160181594-160181657,exon:160182668-160182771,exon:160189396-160189473,exon:160191825-160191924	P1,P3,P4,P6	2784	458445531538	ST3GAL6
novel_circ_0001499	13	160181593	160198431	-	16838	314	ENSSSCG00000034493;	exon:160181594-160181657,exon:160182668-160182771,exon:160198286-160198431	P1,P3,P4	727	390384438	ST3GAL6
novel_circ_0001500	13	160181593	160204381	-	22788	638	ENSSSCG00000034493;	exon:160181594-160181657,exon:160182668-160182771,exon:160189396-160189473,exon:160191825-160191924,exon:160198286-160198431,exon:160204236-160204381	P1,P3,P4,P6	38322135	464398457487	ST3GAL6
novel_circ_0001503	13	160189395	160204381	-	14986	470	ENSSSCG00000034493;	exon:160189396-160189473,exon:160191825-160191924,exon:160198286-160198431,exon:160204236-160204381	P1,P3,P4,P6	11151220	555482492557	ST3GAL6
novel_circ_0001505	13	160191824	160204381	-	12557	242	ENSSSCG00000034493;	exon:160191825-160191924,exon:160204240-160204381	P1,P3	55	498466	ST3GAL6
novel_circ_0001506	13	160198285	160204381	-	6096	292	ENSSSCG00000034493;	exon:160198286-160198431,exon:160204236-160204381	P1,P3,P4,P6	55510	484443510513	ST3GAL6
novel_circ_0001517	13	173763339	173770537	+	7198	126	ENSSSCG00000012000;	exon:173763340-173763465	P1,P4,P6	744	181012481309	GBE1
novel_circ_0001522	13	17582875	17587193	+	4318	397	ENSSSCG00000011229;	exon:17582876-17582984,exon:17586906-17587193	P1,P3,P4,P6	9131210	430451357393	STT3B
novel_circ_0001527	13	179283669	179289928	+	6259	375	ENSSSCG00000012006;	exon:179283670-179283889,exon:179289774-179289928	P1,P3,P4,P6	3326	277289434552	-
novel_circ_0001528	13	179314545	179316673	-	2128	382	ENSSSCG00000012007;	exon:179314546-179314713,exon:179316460-179316673	P1,P4	36	609461	HSPA13
novel_circ_0001537	13	18526604	18529971	-	3367	518	ENSSSCG00000011233;	exon:18526605-18526774,exon:18528620-18528850,exon:18529855-18529971	P1,P3,P4,P6	4588	474431403373	DYNC1LI1
novel_circ_0001545	13	189297185	189305963	+	8778	351	ENSSSCG00000037655;	exon:189297186-189297290,exon:189305718-189305963	P1,P3,P6	546	199151162	GABPA
novel_circ_0001546	13	189317681	189318261	+	580	334	ENSSSCG00000037655;	exon:189317682-189317822,exon:189318069-189318261	P1,P3,P4,P6	4458	246239233202	GABPA
novel_circ_0001552	13	19228139	19251022	-	22883	152	ENSSSCG00000011235;	exon:19250871-19251022	P1,P3,P6	352	521406357	UBP1
novel_circ_0001556	13	192337301	192346416	-	9115	181	ENSSSCG00000030528;	exon:192346236-192346416	P6	6	73	LTN1
novel_circ_0001559	13	192680034	192685546	+	5512	501	ENSSSCG00000012029;	exon:192680035-192680328,exon:192685340-192685546	P1,P6	36	999879	BACH1
novel_circ_0001565	13	19605021	19620366	+	15345	187	ENSSSCG00000011237;	exon:19606761-19606830,exon:19620250-19620366	P1,P3,P4,P6	12332	1492151614231140	-
novel_circ_0001568	13	19614008	19620366	+	6358	346	ENSSSCG00000011237;	exon:19614009-19614136,exon:19617860-19617960,exon:19620250-19620366	P1,P3,P4,P6	7245	130613481165953	-
novel_circ_0001577	13	196301981	196304003	-	2022	355	ENSSSCG00000012035;	exon:196301982-196302249,exon:196303917-196304003	P3,P6	28	154150	SYNJ1
novel_circ_0001584	13	197030437	197031113	+	676	318	ENSSSCG00000034378;	exon:197030438-197030597,exon:197030956-197031113	P1,P3,P4,P6	16121522	2298214018882018	IFNGR2
novel_circ_0001585	13	197054744	197067577	-	12833	474	ENSSSCG00000034624;	exon:197054745-197054802,exon:197055405-197055497,exon:197062124-197062191,exon:197064488-197064600,exon:197067436-197067577	P1,P3,P4,P6	1512129	539514408419	TMEM50B
novel_circ_0001588	13	197055404	197067577	-	12173	416	ENSSSCG00000034624;	exon:197055405-197055497,exon:197062124-197062191,exon:197064488-197064600,exon:197067436-197067577	P1,P3,P4,P6	4577	595554447432	TMEM50B
novel_circ_0001600	13	197364155	197366251	+	2096	254	ENSSSCG00000024614;	exon:197364156-197364293,exon:197366136-197366251	P6	5	966	ITSN1
novel_circ_0001606	13	198442496	198468393	-	25897	105	ENSSSCG00000035537;	exon:198442497-198442601	P1,P3,P4,P6	10343	371472308278	RUNX1
novel_circ_0001608	13	198461676	198474275	-	12599	450	ENSSSCG00000035537;	exon:198461677-198461833,exon:198468140-198468393,exon:198474237-198474275	P1,P3,P6	229	264305194	RUNX1
novel_circ_0001613	13	199956006	199958845	+	2839	317	ENSSSCG00000012054;	exon:199956007-199956111,exon:199956209-199956275,exon:199958701-199958845	P1,P3,P4,P6	8253	192199170132	DOP1B
novel_circ_0001614	13	200007333	200012649	+	5316	206	ENSSSCG00000012055;	exon:200007334-200007406,exon:200009880-200010012	P1,P3,P4,P6	812714	83584221552634	MORC3
novel_circ_0001618	13	200009879	200012649	+	2770	133	ENSSSCG00000012055;	exon:200009880-200010012	P1,P3,P4,P6	3345	89489423112847	MORC3
novel_circ_0001622	13	200012495	200018021	+	5526	283	ENSSSCG00000012055;	intron:200012496-200012649,intron:200017893-200018021	P1,P3,P4,P6	13699	62972816842330	MORC3
novel_circ_0001623	13	200012506	200018021	+	5515	440	ENSSSCG00000012055;	exon:200012507-200012649,exon:200015240-200015407,exon:200017893-200018021	P1,P3,P4,P6	869381113	66275917552421	MORC3
novel_circ_0001625	13	200015259	200023406	+	8147	351	ENSSSCG00000012055;	exon:200015260-200015407,exon:200020688-200020785,exon:200023302-200023406	P1,P3,P4,P6	59712	89981722552907	MORC3
novel_circ_0001626	13	200015259	200025874	+	10615	346	ENSSSCG00000012055;	exon:200015260-200015407,exon:200025571-200025693,exon:200025800-200025874	P3,P4,P6	454	81823043025	MORC3
novel_circ_0001628	13	200017892	200020785	+	2893	350	ENSSSCG00000012055;	exon:200017893-200018021,exon:200018235-200018357,exon:200020688-200020785	P1,P3,P6	444172	7968292730	MORC3
novel_circ_0001629	13	200017892	200023406	+	5514	455	ENSSSCG00000012055;	exon:200017893-200018021,exon:200018235-200018357,exon:200020688-200020785,exon:200023302-200023406	P1,P3,P4,P6	15161419	80979021492784	MORC3
novel_circ_0001631	13	200020687	200025874	+	5187	401	ENSSSCG00000012055;	exon:200020688-200020785,exon:200023302-200023406,exon:200025571-200025693,exon:200025800-200025874	P1,P3,P4,P6	20121916	69261018222428	MORC3
novel_circ_0001638	13	200707865	200718953	+	11088	158	ENSSSCG00000012062;	exon:200717819-200717913,exon:200718891-200718953	P1,P3,P4,P6	10453	193164119109	TTC3
novel_circ_0001646	13	200731730	200759988	+	28258	399	ENSSSCG00000012062;	exon:200731731-200731785,exon:200743798-200743843,exon:200745804-200745924,exon:200746879-200746942,exon:200759876-200759988	P1,P3,P4,P6	31245	248238137125	TTC3
novel_circ_0001660	13	202796616	202807630	-	11014	527	ENSSSCG00000021042;	exon:202796617-202796843,exon:202806712-202806864,exon:202807484-202807630	P1,P3,P4,P6	8478	107815552	BRWD1
novel_circ_0001673	13	204820826	204829372	+	8546	202	ENSSSCG00000012076;	exon:204820827-204820905,exon:204823462-204823584	P4,P6	54	1345216331	MX2
novel_circ_0001675	13	204825457	204826392	+	935	236	ENSSSCG00000012076;	exon:204825458-204825616,exon:204826316-204826392	P3,P4,P6	2410	14991446818365	MX2
novel_circ_0001678	13	206168638	206173479	+	4841	407	ENSSSCG00000037663;	exon:206168639-206168746,exon:206170888-206171014,exon:206173308-206173479	P1,P6	62	13084	PKNOX1
novel_circ_0001679	13	206168638	206190153	+	21515	281	ENSSSCG00000037663;	exon:206168639-206168746,exon:206189981-206190153	P1,P3,P4	967	13310969	PKNOX1
novel_circ_0001680	13	206170887	206173479	+	2592	127	ENSSSCG00000037663;	exon:206170888-206171014	P1,P3	46	183142	PKNOX1
novel_circ_0001689	13	206959482	206962457	+	2975	292	ENSSSCG00000039085;	exon:206959483-206959564,exon:206959977-206960050,exon:206962322-206962457	P1,P3,P4,P6	710715	185162151186	-
novel_circ_0001690	13	206959482	206970402	+	10920	415	ENSSSCG00000039085;	exon:206959483-206959564,exon:206962322-206962457,exon:206970206-206970402	P1,P3,P4,P6	11172426	157174162130	-
novel_circ_0001691	13	206959482	206976528	+	17046	330	ENSSSCG00000039085;	exon:206959483-206959564,exon:206962322-206962457,exon:206976417-206976528	P1,P3,P4,P6	82116	114138125115	-
novel_circ_0001692	13	206959482	206979113	+	19631	466	ENSSSCG00000039085;	exon:206959483-206959564,exon:206962322-206962457,exon:206978866-206979113	P1,P3,P4,P6	5848	88919878	-
novel_circ_0001696	13	206986083	206987084	+	1001	262	ENSSSCG00000039085;	exon:206986084-206986230,exon:206986970-206987084	P1,P3,P4,P6	510710	12611511385	-
novel_circ_0001697	13	206986083	206990757	+	4674	685	ENSSSCG00000039085;	exon:206986084-206986230,exon:206986970-206987084,exon:206988186-206988262,exon:206988957-206989048,exon:206990214-206990354,exon:206990645-206990757	P1,P3,P4,P6	19262119	93836956	-
novel_circ_0001699	13	206988185	206990757	+	2572	282	ENSSSCG00000039085;	exon:206988186-206988262,exon:206988957-206989048,exon:206990645-206990757	P1,P4,P6	263	12910987	-
novel_circ_0001700	13	206990213	206990757	+	544	254	ENSSSCG00000039085;	exon:206990214-206990354,exon:206990645-206990757	P1,P3,P4,P6	5255	181119126111	-
novel_circ_0001708	13	21762719	21781212	+	18493	354	ENSSSCG00000027738;	exon:21762720-21762890,exon:21779179-21779311,exon:21781163-21781212	P1,P3,P4,P6	6632	575484486534	LRRFIP2
novel_circ_0001719	13	22216775	22239729	+	22954	381	ENSSSCG00000011245;ENSSSCG00000011243;	exon:22216776-22216889,exon:22226107-22226182,exon:22234328-22234431,exon:22239643-22239729	P1,P3,P4,P6	12868	268246198157	ITGA9;GOLGA4
novel_circ_0001722	13	23039893	23057163	+	17270	501	ENSSSCG00000011253;	exon:23039894-23040006,exon:23046452-23046560,exon:23049404-23049540,exon:23057022-23057163	P1,P3	26	256232	OXSR1
novel_circ_0001729	13	23319028	23322097	+	3069	356	ENSSSCG00000011258;	exon:23319029-23319093,exon:23320139-23320326,exon:23321995-23322097	P1,P3,P6	645	946	EXOG
novel_circ_0001730	13	23319028	23330244	+	11216	244	n/a	intergenic_region:23319029-23319093,intergenic_region:23330066-23330244	P1,P4,P6	734	543	--
novel_circ_0001734	13	24074310	24075912	+	1602	285	ENSSSCG00000037236;	exon:24074311-24074476,exon:24075794-24075912	P1,P3,P4,P6	56910	2399184419051890	RPSA
novel_circ_0001747	13	26160700	26169083	+	8383	184	ENSSSCG00000011284;	exon:26160701-26160788,exon:26168988-26169083	P1,P3,P4,P6	8332	68796572	NKTR
novel_circ_0001748	13	26682836	26686462	+	3626	62	ENSSSCG00000011295;	exon:26682837-26682898	P1,P3,P4,P6	6639	66676899	SNRK
novel_circ_0001749	13	26892207	26899656	-	7449	321	ENSSSCG00000011296;	exon:26892208-26892336,exon:26899465-26899656	P1,P3,P4,P6	5423	300227233313	ANO10
novel_circ_0001774	13	29901474	29916530	-	15056	135	ENSSSCG00000011332;	exon:29901475-29901609	P4,P6	54	122183	SETD2
novel_circ_0001779	13	29953609	29960782	-	7173	251	ENSSSCG00000011332;	exon:29953610-29953736,exon:29960659-29960782	P1,P4,P6	733	196183211	SETD2
novel_circ_0001781	13	30110845	30113591	+	2746	360	ENSSSCG00000024513;	exon:30110846-30110976,exon:30111996-30112083,exon:30113451-30113591	P1,P4	26	12889	KLHL18
novel_circ_0001782	13	30263942	30266907	-	2965	285	ENSSSCG00000026281;	exon:30263943-30264069,exon:30266750-30266907	P3,P6	52	156108	SCAP
novel_circ_0001783	13	30431232	30473996	-	42764	262	ENSSSCG00000011340;	exon:30431233-30431494	P3,P6	46	253212	SMARCC1
novel_circ_0001785	13	30472204	30473996	-	1792	421	ENSSSCG00000011340;	exon:30472205-30472366,exon:30473738-30473996	P1,P4,P6	664	348249232	SMARCC1
novel_circ_0001795	13	30516966	30564659	-	47693	546	ENSSSCG00000011340;	exon:30516967-30517091,exon:30522328-30522449,exon:30547593-30547685,exon:30555396-30555481,exon:30564540-30564659	P1,P4,P6	287	292216207	SMARCC1
novel_circ_0001796	13	30522327	30524999	-	2672	248	ENSSSCG00000011340;	exon:30522328-30522449,exon:30524874-30524999	P1,P3	26	371425	SMARCC1
novel_circ_0001798	13	30524873	30547685	-	22812	435	ENSSSCG00000011340;	exon:30524874-30524999,exon:30533735-30533810,exon:30538624-30538693,exon:30544508-30544577,exon:30547593-30547685	P1,P3,P4,P6	771113	356357254243	SMARCC1
novel_circ_0001804	13	30544507	30564659	-	20152	365	ENSSSCG00000011340;	exon:30544508-30544577,exon:30547593-30547685,exon:30550424-30550505,exon:30564540-30564659	P1,P4,P6	1394	254194194	SMARCC1
novel_circ_0001812	13	30729706	30744517	-	14811	307	ENSSSCG00000029251;	exon:30729707-30729772,exon:30744277-30744517	P1,P3,P4,P6	13151715	412394318254	-
novel_circ_0001818	13	31573091	31575948	+	2857	408	ENSSSCG00000011367;	exon:31573092-31573155,exon:31575605-31575948	P1,P3,P4,P6	651210	654602536687	ARIH2
novel_circ_0001819	13	31604186	31613159	+	8973	344	ENSSSCG00000011367;	exon:31604187-31604254,exon:31607213-31607276,exon:31610795-31610896,exon:31613050-31613159	P1,P3,P4,P6	11753	737691589796	ARIH2
novel_circ_0001823	13	31673545	31676127	-	2582	448	ENSSSCG00000011373;	exon:31673546-31673660,exon:31675253-31675407,exon:31675950-31676127	P1,P3,P4,P6	21232524	184205167199	QRICH1
novel_circ_0001827	13	31891049	31894444	-	3395	466	ENSSSCG00000036636;ENSSSCG00000011382;	exon:31891050-31891111,exon:31891239-31891384,exon:31892691-31892817,exon:31894314-31894444	P1,P3,P4,P6	2321619	287246204235	C3orf62;USP4
novel_circ_0001829	13	32070526	32070917	+	391	391	ENSSSCG00000034357;	exon:32070527-32070917	P3,P4,P6	644	1417275	DAG1
novel_circ_0001830	13	32276227	32276578	-	351	351	ENSSSCG00000011390;	exon:32276228-32276578	P1,P3,P4	522	266244457	IP6K1
novel_circ_0001832	13	32466923	32475162	+	8239	200	ENSSSCG00000011394;	exon:32466924-32467033,exon:32475073-32475162	P1,P3,P6	2410	241305277	RBM6
novel_circ_0001836	13	32471839	32478114	+	6275	160	ENSSSCG00000011394;	exon:32475073-32475162,exon:32478045-32478114	P1,P3,P4,P6	44422450	300348296326	RBM6
novel_circ_0001837	13	32471839	32506478	+	34639	144	ENSSSCG00000011394;	exon:32478045-32478114,exon:32506405-32506478	P1,P3,P6	632	232283259	RBM6
novel_circ_0001838	13	32548616	32551325	+	2709	219	ENSSSCG00000011394;	exon:32548617-32548674,exon:32551165-32551325	P1,P3	25	144136	RBM6
novel_circ_0001840	13	32559767	32563493	+	3726	356	ENSSSCG00000011394;	exon:32559768-32560025,exon:32563396-32563493	P1,P3,P4	1473	227198192	RBM6
novel_circ_0001850	13	33727415	33738611	-	11196	383	ENSSSCG00000011417;	exon:33727416-33727529,exon:33729597-33729670,exon:33733067-33733143,exon:33738494-33738611	P4	5	201	DCAF1
novel_circ_0001858	13	34799993	34814973	-	14980	144	ENSSSCG00000035824;	exon:34799994-34800137	P1,P3,P6	755	736486	PBRM1
novel_circ_0001861	13	34824029	34825924	+	1895	339	ENSSSCG00000011449;	exon:34824030-34824162,exon:34825317-34825434,exon:34825837-34825924	P1,P3,P4,P6	98169	352269166169	GNL3
novel_circ_0001862	13	34876367	34882541	-	6174	353	ENSSSCG00000011446;	exon:34876368-34876522,exon:34882344-34882541	P3	5	128	NEK4
novel_circ_0001863	13	34882054	34882541	-	487	306	ENSSSCG00000011446;	exon:34882055-34882162,exon:34882344-34882541	P1,P3,P4,P6	1261719	15114310888	NEK4
novel_circ_0001864	13	3503212	3514690	-	11478	320	ENSSSCG00000011198;	exon:3503213-3503328,exon:3514487-3514690	P1,P3,P4,P6	4554	810697752882	RFTN1
novel_circ_0001870	13	35060904	35069531	-	8627	330	ENSSSCG00000011454;	exon:35060905-35060993,exon:35069291-35069531	P3	5	106	SFMBT1
novel_circ_0001871	13	35084779	35101407	-	16628	296	ENSSSCG00000011454;	exon:35084780-35084874,exon:35092757-35092803,exon:35101254-35101407	P1,P4,P6	533	1058477	SFMBT1
novel_circ_0001882	13	38531388	38545830	-	14442	447	ENSSSCG00000024201;	exon:38531389-38531492,exon:38531573-38531676,exon:38541875-38541967,exon:38545685-38545830	P1,P3,P4,P6	5446	188171122134	TASOR
novel_circ_0001883	13	38532800	38539423	-	6623	392	ENSSSCG00000024201;	exon:38532801-38532906,exon:38533639-38533670,exon:38538687-38538848,exon:38539332-38539423	P1,P3,P4,P6	5533	228202191152	TASOR
novel_circ_0001885	13	38538686	38545830	-	7144	162	ENSSSCG00000024201;	exon:38538687-38538848	P3,P4,P6	652	187132120	TASOR
novel_circ_0001893	13	39700742	39705649	+	4907	118	ENSSSCG00000038873;	exon:39705532-39705649	P6	6	163	SLMAP
novel_circ_0001895	13	40104686	40112945	+	8259	235	ENSSSCG00000011474;	exon:40104687-40104734,exon:40112759-40112945	P1,P4,P6	345	196433418	PXK
novel_circ_0001899	13	4115486	4120836	+	5350	204	ENSSSCG00000029811;	exon:4120633-4120836	P1,P3	64	148109	PLCL2
novel_circ_0001901	13	4407149	4414280	-	7131	294	ENSSSCG00000011199;	exon:4407150-4407322,exon:4412467-4412536,exon:4412634-4412684	P1,P3,P4,P6	1661210	1111168580	TBC1D5
novel_circ_0001907	13	47760568	47764526	+	3958	267	ENSSSCG00000011498;	exon:47760569-47760725,exon:47764417-47764526	P1,P4,P6	623	1048781	SLC25A26
novel_circ_0001913	13	51386725	51401694	+	14969	421	ENSSSCG00000011514;	exon:51386726-51386953,exon:51398507-51398624,exon:51401620-51401694	P1,P3,P4,P6	54410	27422910892	MITF
novel_circ_0001916	13	52433335	52446046	-	12711	433	ENSSSCG00000027675;	exon:52433336-52433540,exon:52444806-52444895,exon:52445909-52446046	P6	5	164	FOXP1
novel_circ_0001918	13	54139187	54144154	-	4967	333	ENSSSCG00000011518;	exon:54139188-54139311,exon:54141536-54141589,exon:54144000-54144154	P1,P4	25	6445	SHQ1
novel_circ_0001925	13	61710390	61716428	+	6038	73	ENSSSCG00000011535;	exon:61710391-61710463	P3,P6	52	22071614	ARL8B
novel_circ_0001926	13	61716244	61720840	+	4596	184	ENSSSCG00000034197;	exon:61716245-61716428	P3,P6	72	26751886	EDEM1
novel_circ_0001931	13	65957291	65967418	+	10127	443	ENSSSCG00000011546;	exon:65957292-65957400,exon:65964374-65964449,exon:65964742-65964802,exon:65966302-65966424,exon:65967345-65967418	P1,P3,P4,P6	1422918	553438355401	MTMR14
novel_circ_0001937	13	66228490	66231124	-	2634	350	ENSSSCG00000011562;	exon:66228491-66228573,exon:66229342-66229421,exon:66230245-66230326,exon:66231020-66231124	P1,P3,P4,P6	6325	10368568571094	EMC3
novel_circ_0001941	13	66493800	66495580	-	1780	405	ENSSSCG00000011572;	exon:66493801-66493947,exon:66494881-66495004,exon:66495447-66495580	P1,P3,P4,P6	23122116	869838689671	SEC13
novel_circ_0001942	13	67437821	67439101	+	1280	355	ENSSSCG00000011575;	exon:67437822-67437948,exon:67438141-67438313,exon:67439047-67439101	P1,P4	26	188125	ATG7
novel_circ_0001950	13	68383627	68394776	+	11149	309	ENSSSCG00000011579;	exon:68385455-68385624,exon:68394638-68394776	P1,P3,P6	11138	884824380	PPARG
novel_circ_0001951	13	68383627	68407085	+	23458	200	ENSSSCG00000011579;	exon:68406886-68407085	P1,P3,P4,P6	5724	871790421346	PPARG
novel_circ_0001954	13	68599626	68611602	-	11976	387	ENSSSCG00000024453;	exon:68599627-68599780,exon:68611370-68611602	P1,P3,P4,P6	4655	664595474495	RAF1
novel_circ_0001959	13	6868344	6879493	-	11149	337	ENSSSCG00000011205;	exon:6868345-6868474,exon:6878033-6878176,exon:6879431-6879493	P4,P6	25	32	EFHB
novel_circ_0001962	13	68976777	68977502	-	725	363	ENSSSCG00000011592;	exon:68976778-68976907,exon:68976999-68977099,exon:68977371-68977502	P1,P3,P6	225	314364217	PLXND1
novel_circ_0001964	13	6930899	6933794	+	2895	94	ENSSSCG00000037653;	exon:6933701-6933794	P1,P3,P4,P6	5433	90380710031545	RAB5A
novel_circ_0001967	13	70406476	70408175	-	1699	380	ENSSSCG00000011603;	exon:70406477-70406571,exon:70407138-70407272,exon:70408026-70408175	P1,P3,P4,P6	15241121	576494474449	TMEM43
novel_circ_0001974	13	71897445	71897752	+	307	307	ENSSSCG00000011612;	exon:71897446-71897752	P1,P3,P4,P6	2563	11719948981069	RPN1
novel_circ_0001978	13	73091512	73094623	-	3111	183	ENSSSCG00000024001;	exon:73091513-73091695	P1,P3,P4,P6	10141214	483489409377	PLXNA1
novel_circ_0001979	13	73237138	73239444	-	2306	306	ENSSSCG00000031557;	exon:73237139-73237262,exon:73238795-73238867,exon:73239336-73239444	P1,P3,P4,P6	2264	14210710690	CHCHD6
novel_circ_0001982	13	73300130	73303813	+	3683	235	ENSSSCG00000023929;	exon:73300131-73300272,exon:73303721-73303813	P1	5	100	TXNRD3
novel_circ_0001986	13	73619279	73623731	+	4452	395	ENSSSCG00000011628;	exon:73622801-73623007,exon:73623097-73623192,exon:73623640-73623731	P1,P3,P4,P6	3673	415392726745	DNAJC13
novel_circ_0001987	13	73619279	73631399	+	12120	409	ENSSSCG00000011628;	exon:73619280-73619480,exon:73629252-73629351,exon:73631292-73631399	P1,P3	56	333348	DNAJC13
novel_circ_0001997	13	75615214	75652667	+	37453	580	ENSSSCG00000011645;	exon:75615215-75615283,exon:75616218-75616395,exon:75644240-75644335,exon:75645170-75645292,exon:75652554-75652667	P1,P3,P4,P6	12161521	40482832	CEP63
novel_circ_0002018	13	79461947	79476438	-	14491	366	ENSSSCG00000021203;	exon:79461948-79462047,exon:79465961-79466104,exon:79469514-79469635	P3,P4,P6	345	305181154	PIK3CB
novel_circ_0002019	13	79461947	79496843	-	34896	244	ENSSSCG00000021203;	exon:79461948-79462047,exon:79465961-79466104	P4	5	175	PIK3CB
novel_circ_0002021	13	79476249	79493349	-	17100	392	ENSSSCG00000021203;	exon:79476250-79476459,exon:79490411-79490461,exon:79493219-79493349	P6	6	216	PIK3CB
novel_circ_0002022	13	79476249	79496843	-	20594	189	ENSSSCG00000021203;	exon:79476250-79476438	P1,P3,P4,P6	95127	331313203170	PIK3CB
novel_circ_0002025	13	79490410	79496843	-	6433	182	ENSSSCG00000021203;	exon:79490411-79490461,exon:79493219-79493349	P1,P3,P4,P6	4859	312303160170	PIK3CB
novel_circ_0002030	13	79513342	79528439	-	15097	475	ENSSSCG00000021203;	exon:79513343-79513420,exon:79514825-79514995,exon:79528214-79528439	P1,P3,P4,P6	33512	234219148132	PIK3CB
novel_circ_0002035	13	79518729	79522041	-	3312	224	ENSSSCG00000021203;	exon:79521818-79522041	P1,P3	62	271269	PIK3CB
novel_circ_0002039	13	79565619	79571122	-	5503	320	ENSSSCG00000021203;	exon:79565620-79565725,exon:79570746-79570900,exon:79571064-79571122	P1,P3,P4,P6	9244	116885647	PIK3CB
novel_circ_0002041	13	82256890	82274534	+	17644	317	ENSSSCG00000011672;	exon:82256891-82257008,exon:82261371-82261474,exon:82274440-82274534	P1,P3,P4,P6	8566	176156154101	RASA2
novel_circ_0002042	13	82256890	82285635	+	28745	394	ENSSSCG00000011672;	exon:82256891-82257008,exon:82261371-82261474,exon:82274440-82274534,exon:82285559-82285635	P1,P3,P4,P6	4523	208162160105	RASA2
novel_circ_0002047	13	82957451	82961056	-	3605	298	ENSSSCG00000011677;	exon:82957452-82957585,exon:82958286-82958345,exon:82960953-82961056	P1,P3,P4,P6	7644	182172366407	GK5
novel_circ_0002050	13	82982326	82987202	-	4876	505	ENSSSCG00000011677;	exon:82982327-82982431,exon:82984424-82984550,exon:82985993-82986053,exon:82986256-82986329,exon:82986412-82986473,exon:82987127-82987202	P3,P4,P6	2117	157357410	GK5
novel_circ_0002051	13	82982326	82993963	-	11637	375	ENSSSCG00000011677;	exon:82982327-82982431,exon:82986412-82986473,exon:82987127-82987202,exon:82993832-82993963	P1	6	155	GK5
novel_circ_0002058	13	83159180	83160799	-	1619	209	ENSSSCG00000011678;	exon:83159181-83159291,exon:83160702-83160799	P1,P3,P4,P6	6525	167136330479	XRN1
novel_circ_0002061	13	83270061	83271995	-	1934	537	ENSSSCG00000011679;	exon:83270062-83270254,exon:83271140-83271292,exon:83271805-83271995	P3,P4,P6	457	302126	ATR
novel_circ_0002076	13	90108497	90137838	+	29341	291	ENSSSCG00000027459;	exon:90108498-90108588,exon:90127238-90127343,exon:90137745-90137838	P1,P3,P4,P6	111168	3187280030203632	RNF13
novel_circ_0002078	13	91368436	91378095	+	9659	309	ENSSSCG00000011714;	exon:91368437-91368568,exon:91377919-91378095	P1,P3,P4,P6	101244	20222515	MED12L
novel_circ_0002079	13	94310913	94312044	-	1131	345	ENSSSCG00000024916;	exon:94310914-94310997,exon:94311647-94311733,exon:94311871-94312044	P1,P3,P4,P6	6362	254252197248	DHX36
novel_circ_0002082	13	94336122	94338366	-	2244	251	ENSSSCG00000024916;	exon:94336123-94336202,exon:94338196-94338366	P1,P4,P6	355	151139129	DHX36
novel_circ_0002086	13	95698443	95703536	-	5093	401	ENSSSCG00000025316;	exon:95698444-95698659,exon:95703352-95703536	P3,P6	54	296237	SLC33A1
novel_circ_0002087	13	95702962	95703536	-	574	303	ENSSSCG00000025316;	exon:95702963-95703080,exon:95703352-95703536	P1,P3,P6	666	327244249	SLC33A1
novel_circ_0002093	13	97912253	97913066	+	813	381	ENSSSCG00000027556;	exon:97912254-97912449,exon:97912611-97912669,exon:97912941-97913066	P1,P3,P4,P6	17161126	147111115138	RSRC1
novel_circ_0000720	12	1007790	1009440	-	1650	132	ENSSSCG00000040727;	exon:1008487-1008560,exon:1009383-1009440	P1,P6	53	388270	ASPSCR1
novel_circ_0000721	12	11669305	11671052	-	1747	284	ENSSSCG00000017259;	exon:11669306-11669480,exon:11670120-11670166,exon:11670991-11671052	P1,P3,P4,P6	76788084	1544149313391495	PRKAR1A
novel_circ_0000722	12	11669305	11672541	-	3236	439	ENSSSCG00000017259;	exon:11669306-11669464,exon:11670120-11670166,exon:11670991-11671052,exon:11672371-11672541	P1,P3,P4,P6	98115	1605144114401562	PRKAR1A
novel_circ_0000726	12	1268060	1273590	+	5530	320	ENSSSCG00000024235;	exon:1268061-1268147,exon:1270752-1270823,exon:1273430-1273590	P1,P3,P4,P6	2624	674597608601	NPLOC4
novel_circ_0000727	12	1270751	1273590	+	2839	360	ENSSSCG00000024235;	exon:1270752-1270823,exon:1271206-1271332,exon:1273430-1273590	P1,P3,P6	523	742681692	NPLOC4
novel_circ_0000730	12	14038570	14040563	+	1993	171	ENSSSCG00000017274;	exon:14038571-14038684,exon:14038795-14038851	P1,P4,P6	252	208119120	NOL11
novel_circ_0000748	12	1492106	1494267	+	2161	505	ENSSSCG00000022317;	exon:1492107-1492209,exon:1492624-1492806,exon:1493631-1493742,exon:1494161-1494267	P1,P3,P4,P6	62464670	360334363339	SLC38A10
novel_circ_0000749	12	1492106	1503705	+	11599	260	ENSSSCG00000022317;	exon:1492107-1492209,exon:1503549-1503705	P1,P3,P4,P6	4534	419359415385	SLC38A10
novel_circ_0000750	12	1492110	1494267	+	2157	318	ENSSSCG00000022317;	exon:1492111-1492209,exon:1493631-1493742,exon:1494161-1494267	P1,P3,P4	823	369338369	SLC38A10
novel_circ_0000759	12	15516932	15533172	-	16240	232	ENSSSCG00000017298;	exon:15532941-15533172	P6	7	165	TANC2
novel_circ_0000760	12	15532940	15545144	-	12204	366	ENSSSCG00000017298;	exon:15532941-15533172,exon:15545011-15545144	P3,P4,P6	325	391271200	TANC2
novel_circ_0000765	12	16158875	16174077	-	15202	276	ENSSSCG00000017301;	exon:16158876-16158973,exon:16159873-16159939,exon:16173967-16174077	P1	5	192	TLK2
novel_circ_0000767	12	16172825	16181569	-	8744	326	ENSSSCG00000017301;	exon:16172826-16172962,exon:16180053-16180145,exon:16181474-16181569	P1,P3,P4,P6	2523	159129320429	TLK2
novel_circ_0000771	12	16195631	16211961	-	16330	406	ENSSSCG00000017301;	exon:16195632-16195799,exon:16209070-16209165,exon:16210878-16210947,exon:16211890-16211961	P1,P3,P4,P6	341014	124118283370	TLK2
novel_circ_0000772	12	16209069	16211961	-	2892	282	ENSSSCG00000017301;	exon:16209070-16209165,exon:16209872-16209915,exon:16210878-16210947,exon:16211890-16211961	P1,P3,P4,P6	39436248	152118287365	TLK2
novel_circ_0000773	12	1632050	1633448	-	1398	272	ENSSSCG00000017142;	exon:1632051-1632188,exon:1632701-1632772,exon:1633387-1633448	P1,P3,P4,P6	1211134	134167101141	BAIAP2
novel_circ_0000774	12	1632050	1653791	-	21741	435	ENSSSCG00000017142;	exon:1632051-1632188,exon:1632701-1632772,exon:1633387-1633448,exon:1652850-1652936,exon:1653716-1653791	P3	7	136	BAIAP2
novel_circ_0000775	12	16822209	16829262	+	7053	350	ENSSSCG00000017308;	exon:16822210-16822285,exon:16826885-16827032,exon:16829137-16829262	P3,P6	35	184212	CDC27
novel_circ_0000786	12	1746368	1752772	-	6404	234	ENSSSCG00000017139;	exon:1746369-1746527,exon:1752698-1752772	P1,P3,P4,P6	14201321	117117102119	RPTOR
novel_circ_0000788	12	1771006	1783968	-	12962	441	ENSSSCG00000017139;	exon:1771007-1771117,exon:1771719-1771802,exon:1783066-1783210,exon:1783868-1783968	P1,P4,P6	727	130111113	RPTOR
novel_circ_0000791	12	17995943	17996570	+	627	627	ENSSSCG00000017325;	exon:17995944-17996570	P3,P6	513	151320	PLEKHM1
novel_circ_0000792	12	18022063	18026181	+	4118	340	ENSSSCG00000017325;	exon:18022064-18022209,exon:18025988-18026181	P3,P6	62	122260	PLEKHM1
novel_circ_0000793	12	1804300	1853441	-	49141	383	ENSSSCG00000017139;	exon:1804301-1804360,exon:1838275-1838450,exon:1853295-1853441	P1,P3,P4,P6	107615	159136149132	RPTOR
novel_circ_0000795	12	18321660	18326321	-	4661	307	ENSSSCG00000017339;	exon:18321661-18321805,exon:18324494-18324546,exon:18326213-18326321	P4,P6	29	778835	NMT1
novel_circ_0000796	12	1838274	1853441	-	15167	323	ENSSSCG00000017139;	exon:1838275-1838450,exon:1853295-1853441	P1,P3,P6	1097	157144128	RPTOR
novel_circ_0000798	12	18487309	18492129	+	4820	352	ENSSSCG00000017346;	exon:18487310-18487385,exon:18487855-18487920,exon:18488682-18488717,exon:18490713-18490803,exon:18492047-18492129	P1,P4,P6	245	403306317	EFTUD2
novel_circ_0000801	12	18820582	18832945	+	12363	299	ENSSSCG00000017357;	exon:18820583-18820650,exon:18821332-18821418,exon:18832802-18832945	P1,P3,P6	353	128116122	ITGA2B
novel_circ_0000803	12	1909408	1910458	-	1050	569	ENSSSCG00000017139;	intron:1909409-1909894,intron:1910376-1910458	P6	5	74	RPTOR
novel_circ_0000807	12	19572243	19573449	-	1206	233	ENSSSCG00000017378;	exon:19572244-19572331,exon:19573305-19573449	P1,P3,P4,P6	31028	194176201195	DHX8
novel_circ_0000811	12	20126111	20129339	+	3228	273	ENSSSCG00000017382;	exon:20126112-20126203,exon:20129159-20129339	P1,P3,P4,P6	42811	1321049081	EZH1
novel_circ_0000814	12	20126111	20136260	+	10149	397	ENSSSCG00000017382;	exon:20126112-20126203,exon:20134569-20134694,exon:20136082-20136260	P1,P3,P4,P6	16848	1081128679	EZH1
novel_circ_0000821	12	20440836	20443556	+	2720	395	ENSSSCG00000017403;	exon:20440837-20440987,exon:20442455-20442599,exon:20443458-20443556	P1,P4,P6	522	88613741623	STAT3
novel_circ_0000825	12	2101920	2103621	-	1701	264	ENSSSCG00000017146;	exon:2101921-2102012,exon:2103450-2103621	P3,P4,P6	247	47728653095	--
novel_circ_0000827	12	2110590	2113463	-	2873	346	ENSSSCG00000017146;	exon:2110591-2110701,exon:2111382-2111504,exon:2113352-2113463	P1,P3,P4,P6	741014	49262632783656	--
novel_circ_0000830	12	2126853	2127580	-	727	398	ENSSSCG00000017146;	exon:2126854-2127044,exon:2127374-2127580	P4	9	2943	--
novel_circ_0000834	12	2169792	2174205	-	4413	384	ENSSSCG00000017146;	exon:2169793-2169966,exon:2172476-2172629,exon:2174150-2174205	P6	6	3483	--
novel_circ_0000835	12	2169792	2182153	-	12361	174	ENSSSCG00000017146;	exon:2169793-2169966	P6	8	3529	--
novel_circ_0000841	12	2200403	2204127	-	3724	302	ENSSSCG00000017146;	exon:2200404-2200547,exon:2203970-2204127	P1,P3,P4,P6	3299	62969149016822	--
novel_circ_0000842	12	22012340	22014427	+	2087	264	ENSSSCG00000017473;	exon:22012341-22012455,exon:22014279-22014427	P1,P4	35	43	TOP2A
novel_circ_0000845	12	22812394	22813863	-	1469	317	ENSSSCG00000017504;	exon:22812395-22812534,exon:22813687-22813863	P1,P3,P6	325	186203226	CDK12
novel_circ_0000852	12	2306700	2308584	+	1884	397	ENSSSCG00000017155;	exon:2306701-2306842,exon:2307376-2307514,exon:2308469-2308584	P1,P3,P4,P6	74411	1181897720819	EIF4A3
novel_circ_0000854	12	235697	236083	-	386	386	ENSSSCG00000017137;	exon:235698-236083	P1,P3,P4,P6	106134	1061865911848	METRNL
novel_circ_0000859	12	23857978	23859799	+	1821	331	ENSSSCG00000017513;	exon:23857979-23858143,exon:23858962-23859066,exon:23859739-23859799	P1,P6	63	535541	NPEPPS
novel_circ_0000861	12	23859738	23869452	+	9714	375	ENSSSCG00000017513;	exon:23859739-23859799,exon:23862659-23862768,exon:23866934-23866997,exon:23869313-23869452	P1,P3,P4,P6	6334	646622599679	NPEPPS
novel_circ_0000864	12	23880445	23887038	+	6593	308	ENSSSCG00000017513;	exon:23880446-23880588,exon:23881962-23882018,exon:23886931-23887038	P1,P3,P4,P6	9949	922919913955	NPEPPS
novel_circ_0000871	12	26650970	26651453	+	483	217	ENSSSCG00000017573;	exon:26650971-26651187	P1,P3,P4,P6	6932	98845853	XYLT2
novel_circ_0000875	12	27239023	27252923	-	13900	229	ENSSSCG00000033228;	exon:27252158-27252212,exon:27252750-27252923	P3	5	561	SPAG9
novel_circ_0000877	12	27247306	27248011	-	705	415	ENSSSCG00000033228;	exon:27247307-27247502,exon:27247793-27248011	P3,P6	25	555686	SPAG9
novel_circ_0000879	12	27249778	27250993	-	1215	262	ENSSSCG00000033228;	exon:27249779-27249950,exon:27250904-27250993	P1,P3,P4,P6	3586	559582588649	SPAG9
novel_circ_0000882	12	27268442	27275982	-	7540	430	ENSSSCG00000033228;	exon:27268443-27268564,exon:27274748-27274847,exon:27275775-27275982	P1,P3,P4,P6	34514	522529534593	SPAG9
novel_circ_0000883	12	27274747	27275982	-	1235	308	ENSSSCG00000033228;	exon:27274748-27274847,exon:27275775-27275982	P1,P3,P4,P6	9559	519493548588	SPAG9
novel_circ_0000885	12	27298749	27312593	-	13844	317	ENSSSCG00000033228;	exon:27298750-27298900,exon:27305187-27305281,exon:27312523-27312593	P1,P3,P4,P6	96614	500481562559	SPAG9
novel_circ_0000895	12	27528863	27538247	+	9384	212	ENSSSCG00000017593;	exon:27528864-27528976,exon:27531355-27531453	P1,P3,P6	553	244247132	UTP18
novel_circ_0000904	12	33277943	33283274	+	5331	304	ENSSSCG00000017617;	exon:33277944-33278099,exon:33278460-33278534,exon:33283202-33283274	P1,P3,P4	227	412638414381	SCPEP1
novel_circ_0000917	12	34870712	34883814	-	13102	179	ENSSSCG00000017645;	exon:34870713-34870891	P1,P3,P4,P6	5322	4596	TEX14
novel_circ_0000919	12	34878536	34883814	-	5278	252	ENSSSCG00000017645;	exon:34878537-34878673,exon:34883700-34883814	P1,P4	52	811	TEX14
novel_circ_0000932	12	3594452	3618789	-	24337	207	ENSSSCG00000036308;	exon:3594453-3594583,exon:3599454-3599529	P1,P3,P4,P6	4652	516457443399	PGS1
novel_circ_0000936	12	35991799	35999542	+	7743	300	ENSSSCG00000017668;	exon:35991800-35991967,exon:35999411-35999542	P3,P4,P6	353	390329349	VMP1
novel_circ_0000937	12	3608484	3618789	-	10305	187	ENSSSCG00000036308;	exon:3618603-3618789	P1,P3,P4	655	421422441	PGS1
novel_circ_0000944	12	36150267	36154292	+	4025	108	ENSSSCG00000017670;	exon:36150268-36150375	P6	8	157	RPS6KB1
novel_circ_0000947	12	36362690	36372744	+	10054	146	ENSSSCG00000017672;	exon:36362691-36362836	P1,P3,P4,P6	5453	320331331479	MED13
novel_circ_0000950	12	36418548	36419324	+	776	329	ENSSSCG00000017672;	exon:36418549-36418691,exon:36419139-36419324	P1,P3	74	299287	MED13
novel_circ_0000954	12	37509449	37517080	-	7631	354	ENSSSCG00000026665;	intron:37509450-37509574,intron:37516852-37517080	P1,P3,P4,P6	913103	69665867	PPM1D
novel_circ_0000959	12	37649096	37669406	+	20310	303	ENSSSCG00000017678;	exon:37649097-37649220,exon:37669228-37669406	P6	5	238	APPBP2
novel_circ_0000961	12	37669215	37671584	+	2369	357	ENSSSCG00000017678;	exon:37669216-37669406,exon:37671419-37671584	P1	6	326	APPBP2
novel_circ_0000967	12	38083732	38093378	+	9646	195	ENSSSCG00000017688;	exon:38083733-38083813,exon:38093265-38093378	P1,P3,P4,P6	9379	301227191230	GGNBP2
novel_circ_0000969	12	38103105	38107692	+	4587	343	ENSSSCG00000017688;	exon:38104725-38104919,exon:38107545-38107692	P1,P3,P6	544	297293222	GGNBP2
novel_circ_0000970	12	38103105	38109151	+	6046	459	ENSSSCG00000017688;	exon:38103106-38103280,exon:38104725-38104859,exon:38109003-38109151	P1,P3,P4,P6	8347	317262226225	GGNBP2
novel_circ_0000984	12	413916	418115	-	4199	374	ENSSSCG00000017136;	exon:413917-414011,exon:416688-416762,exon:417463-417523,exon:417973-418115	P1,P4,P6	473	185124139	TBCD
novel_circ_0000986	12	413916	435701	-	21785	349	ENSSSCG00000017136;	exon:413917-414011,exon:416688-416762,exon:422008-422053,exon:435569-435701	P1,P4,P6	933	155106120	TBCD
novel_circ_0000993	12	42589974	42596350	-	6376	492	ENSSSCG00000017732;	exon:42589975-42590132,exon:42592878-42592948,exon:42594007-42594054,exon:42594551-42594626,exon:42596212-42596350	P1,P3,P4,P6	89614	119010758911097	ZNF207
novel_circ_0000994	12	42592877	42596350	-	3473	334	ENSSSCG00000017732;	exon:42592878-42592948,exon:42594007-42594054,exon:42594551-42594626,exon:42596212-42596350	P1,P3,P4,P6	126107	131310909401127	ZNF207
novel_circ_0000997	12	42750232	42762928	-	12696	503	ENSSSCG00000017735;	exon:42750233-42750334,exon:42750649-42750757,exon:42757754-42757806,exon:42757950-42758003,exon:42758822-42758865,exon:42761098-42761179,exon:42762870-42762928	P1,P3,P4,P6	1271512	248195125134	RHOT1
novel_circ_0001005	12	43096805	43097800	+	995	453	ENSSSCG00000017745;	exon:43096806-43097027,exon:43097570-43097800	P1,P3,P4,P6	1212711	539428297235	UTP6
novel_circ_0001012	12	43595389	43611935	-	16546	457	ENSSSCG00000017748;	exon:43595390-43595500,exon:43597861-43598007,exon:43607606-43607668,exon:43611800-43611935	P1,P3,P4,P6	2335	135149170182	NF1
novel_circ_0001014	12	43623020	43624080	-	1060	347	ENSSSCG00000017748;	exon:43623021-43623104,exon:43623554-43623676,exon:43623941-43624080	P1,P3,P4,P6	3438	178151186181	NF1
novel_circ_0001018	12	43673068	43691261	-	18193	158	ENSSSCG00000017748;	exon:43673069-43673226	P1,P3,P4,P6	26413	70797297	NF1
novel_circ_0001026	12	44814893	44815535	-	642	351	ENSSSCG00000017759;ENSSSCG00000026706;	exon:44814894-44815036,exon:44815328-44815535	P4,P6	26	5477	ALDOC;PIGS
novel_circ_0001048	12	4778462	4784906	-	6444	328	ENSSSCG00000029343;	exon:4778463-4778598,exon:4782949-4783074,exon:4784841-4784906	P1,P4	62	760618	MFSD11
novel_circ_0001049	12	47824733	47828717	-	3984	341	ENSSSCG00000024108;	exon:47824734-47824810,exon:47825600-47825655,exon:47828510-47828717	P1,P3,P4,P6	9853	9381009724598	SLC43A2
novel_circ_0001056	12	48687198	48712536	+	25338	427	ENSSSCG00000017836;	exon:48687199-48687418,exon:48712330-48712536	P3,P6	76	438418	PAFAH1B1
novel_circ_0001059	12	50056027	50056931	-	904	293	ENSSSCG00000032049;	exon:50056028-50056128,exon:50056740-50056931	P1,P3,P6	533	146116114	ZZEF1
novel_circ_0001064	12	50194814	50197791	-	2977	474	ENSSSCG00000017877;	exon:50194815-50195014,exon:50195424-50195492,exon:50197587-50197791	P1,P3,P6	227	236236493	ANKFY1
novel_circ_0001066	12	50206419	50209164	-	2745	440	ENSSSCG00000017877;	exon:50206420-50206585,exon:50207857-50208006,exon:50209041-50209164	P1,P4,P6	3813	256520539	ANKFY1
novel_circ_0001067	12	50206419	50213931	-	7512	544	ENSSSCG00000017877;	exon:50206420-50206585,exon:50207857-50208006,exon:50213704-50213931	P1,P3,P4,P6	13252622	239243480493	ANKFY1
novel_circ_0001068	12	50206419	50226240	-	19821	285	ENSSSCG00000017877;	exon:50206420-50206585,exon:50226122-50226240	P1,P3,P4,P6	5357	272280521580	ANKFY1
novel_circ_0001071	12	50266695	50282622	-	15927	503	ENSSSCG00000017877;	exon:50266696-50266818,exon:50270123-50270301,exon:50273815-50273912,exon:50282520-50282622	P1,P3	35	281273	ANKFY1
novel_circ_0001079	12	51625929	51629888	-	3959	117	ENSSSCG00000017895;	exon:51625930-51626046	P6	5	245	RABEP1
novel_circ_0001085	12	52075753	52076751	-	998	289	ENSSSCG00000017912;	exon:52075754-52075907,exon:52076617-52076751	P1,P3,P4,P6	10364	1751469279	PLD2
novel_circ_0001090	12	53612424	53633146	+	20722	98	ENSSSCG00000017986;	exon:53612425-53612522	P1,P3,P4,P6	7727	307243240238	NDEL1
novel_circ_0001092	12	53615199	53633146	+	17947	398	ENSSSCG00000017986;	exon:53615200-53615353,exon:53627986-53628077,exon:53632995-53633146	P1,P3,P4,P6	1514811	383327293301	NDEL1
novel_circ_0001095	12	53623052	53633146	+	10094	418	ENSSSCG00000017986;	exon:53623053-53623226,exon:53627986-53628077,exon:53632995-53633146	P1,P3,P4,P6	66913	405300314308	NDEL1
novel_circ_0001096	12	5374045	5383722	+	9677	255	ENSSSCG00000017191;	exon:5374046-5374159,exon:5383582-5383722	P1,P3,P4	367	337314345	SRP68
novel_circ_0001100	12	5471980	5473179	+	1199	354	ENSSSCG00000017198;	exon:5471981-5472143,exon:5472989-5473179	P1,P3,P4,P6	17834	466415351304	ACOX1
novel_circ_0001101	12	5471980	5474791	+	2811	370	ENSSSCG00000017198;	exon:5471981-5472143,exon:5474585-5474791	P3,P6	35	439330	ACOX1
novel_circ_0001102	12	55430701	55432293	+	1592	117	ENSSSCG00000018009;	exon:55432177-55432293	P1,P3,P4,P6	141376	76422625	ADPRM
novel_circ_0001103	12	55430882	55432293	+	1411	117	ENSSSCG00000018009;	exon:55432177-55432293	P1,P4	126	10547	ADPRM
novel_circ_0001104	12	56373697	56376926	-	3229	279	n/a	intergenic_region:56373698-56373789,intergenic_region:56374481-56374667	P1,P3,P4,P6	12874	4743439	--
novel_circ_0001111	12	573170	585916	-	12746	402	ENSSSCG00000017125;	exon:573171-573377,exon:585722-585916	P1,P3,P4,P6	6102410	17818511792	FOXK2
novel_circ_0001112	12	580547	585916	-	5369	490	ENSSSCG00000017125;	exon:580548-580694,exon:582647-582794,exon:585722-585916	P1,P3,P4,P6	40243337	1701659384	FOXK2
novel_circ_0001113	12	59146237	59147471	-	1234	593	ENSSSCG00000018032;	exon:59146238-59146536,exon:59147178-59147471	P4	7	778	TRPV2
novel_circ_0001114	12	59273099	59283672	+	10573	311	n/a	intergenic_region:59273100-59273276,intergenic_region:59283539-59283672	P1,P3,P4,P6	18111222	1261128278	--
novel_circ_0001115	12	59273099	59291841	+	18742	370	n/a	intergenic_region:59273100-59273276,intergenic_region:59291649-59291841	P1,P3,P4,P6	6396	15012811396	--
novel_circ_0001116	12	59273099	59296987	+	23888	687	n/a	intergenic_region:59273100-59273276,intergenic_region:59283539-59283672,intergenic_region:59291649-59291841,intergenic_region:59296805-59296987	P1,P3,P4,P6	1251810	13612696107	--
novel_circ_0001117	12	59273099	59308104	+	35005	291	n/a	intergenic_region:59273100-59273276,intergenic_region:59307991-59308104	P1,P3,P4,P6	94108	13110811195	--
novel_circ_0001123	12	59283538	59296987	+	13449	134	ENSSSCG00000050244;	intron:59283539-59283672	P3,P4	53	135102	--
novel_circ_0001124	12	59319171	59323398	+	4227	600	ENSSSCG00000050244;	exon:59319172-59319344,exon:59320434-59320524,exon:59321588-59321766,exon:59322533-59322587,exon:59323297-59323398	P1,P3,P4,P6	28202449	92928462	--
novel_circ_0001126	12	59320433	59323398	+	2965	466	ENSSSCG00000050244;	exon:59320434-59320524,exon:59321588-59321805,exon:59322533-59322587,exon:59323297-59323398	P1,P3,P4,P6	5559	14612513699	--
novel_circ_0001127	12	59321587	59323398	+	1811	336	ENSSSCG00000050244;	exon:59321588-59321766,exon:59322533-59322587,exon:59323297-59323398	P1,P6	86	152103	--
novel_circ_0001129	12	59348478	59353890	+	5412	196	ENSSSCG00000050244;	exon:59353695-59353890	P1,P3,P4,P6	2935	77966376	--
novel_circ_0001130	12	59348478	59360421	+	11943	161	n/a	intergenic_region:59360261-59360421	P1,P3,P4,P6	9864	60647763	--
novel_circ_0001135	12	59740750	59748725	+	7975	231	ENSSSCG00000024030;	exon:59740751-59740798,exon:59744649-59744831	P1,P6	29	191128	AKAP10
novel_circ_0001138	12	59744648	59748725	+	4077	183	ENSSSCG00000024030;	exon:59744649-59744831	P1,P6	612	191139	AKAP10
novel_circ_0001147	12	59821852	59822490	+	638	638	ENSSSCG00000018045;	exon:59821853-59822490	P1,P6	79	2852	ULK2
novel_circ_0001151	12	59821852	59839936	+	18084	239	ENSSSCG00000018045;	exon:59821853-59821885,exon:59822454-59822490,exon:59839768-59839936	P1,P4,P6	989	633857	ULK2
novel_circ_0001158	12	59846552	59862377	+	15825	345	ENSSSCG00000018045;	exon:59846553-59846613,exon:59854566-59854703,exon:59862232-59862377	P4,P6	25	2323	ULK2
novel_circ_0001159	12	59854565	59862377	+	7812	284	ENSSSCG00000018045;	exon:59854566-59854703,exon:59862232-59862377	P4,P6	52	2425	ULK2
novel_circ_0001163	12	60175881	60184718	-	8837	506	ENSSSCG00000040457;	exon:60175882-60176094,exon:60178900-60178986,exon:60183439-60183531,exon:60184606-60184718	P1,P3,P4,P6	45332553	102975842	EPN2
novel_circ_0001164	12	60182782	60184718	-	1936	381	ENSSSCG00000040457;	exon:60182783-60182957,exon:60183439-60183531,exon:60184606-60184718	P1,P3,P4,P6	11161525	1431138788	EPN2
novel_circ_0001167	12	60348041	60353600	-	5559	367	ENSSSCG00000018049;	exon:60348042-60348188,exon:60349554-60349624,exon:60353452-60353600	P1,P3,P4,P6	14162418	825757741678	SLC5A10
novel_circ_0001168	12	60348041	60361193	-	13152	486	ENSSSCG00000018049;	exon:60348042-60348188,exon:60349554-60349624,exon:60353452-60353663,exon:60361138-60361193	P1,P3,P4,P6	32252326	836750687684	SLC5A10
novel_circ_0001169	12	60348041	60370222	-	22181	391	ENSSSCG00000018049;	exon:60348042-60348188,exon:60349554-60349624,exon:60370050-60370222	P1,P3,P4,P6	106310	1307117010701158	SLC5A10
novel_circ_0001170	12	60348041	60373400	-	25359	285	ENSSSCG00000018049;	exon:60348042-60348188,exon:60349554-60349624,exon:60373334-60373400	P1,P3,P4,P6	101248	1128984885925	SLC5A10
novel_circ_0001171	12	60348041	60376568	-	28527	488	ENSSSCG00000018049;	exon:60348042-60348188,exon:60349554-60349624,exon:60373334-60373400,exon:60375325-60375377,exon:60376419-60376568	P1,P3,P4,P6	77710	929804822795	SLC5A10
novel_circ_0001172	12	60348041	60376920	-	28879	802	ENSSSCG00000018049;	exon:60348042-60348269,exon:60349554-60349624,exon:60353452-60353600,exon:60361138-60361193,exon:60375325-60375377,exon:60376419-60376568,exon:60376826-60376920	P1,P3,P4,P6	50484977	447401404372	SLC5A10
novel_circ_0001176	12	60353451	60373400	-	19949	279	ENSSSCG00000018049;	exon:60353452-60353663,exon:60373334-60373400	P3	5	1023	SLC5A10
novel_circ_0001178	12	60353451	60376920	-	23469	503	ENSSSCG00000018049;	exon:60353452-60353600,exon:60361138-60361193,exon:60375325-60375377,exon:60376419-60376568,exon:60376826-60376920	P1,P3,P4,P6	713810	432440367414	SLC5A10
novel_circ_0001179	12	60361137	60370222	-	9085	345	ENSSSCG00000018049;	exon:60361138-60361193,exon:60366858-60366973,exon:60370050-60370222	P1,P3,P4,P6	19241629	1327121410941213	SLC5A10
novel_circ_0001181	12	60361137	60376568	-	15431	615	ENSSSCG00000018049;	exon:60361138-60361193,exon:60366858-60366973,exon:60370050-60370222,exon:60373334-60373400,exon:60375325-60375377,exon:60376419-60376568	P1,P3,P4,P6	40363635	949847846852	SLC5A10
novel_circ_0001182	12	60361137	60376920	-	15783	831	ENSSSCG00000018049;	exon:60361138-60361193,exon:60366858-60366973,exon:60369555-60369675,exon:60370050-60370222,exon:60373334-60373400,exon:60375325-60375377,exon:60376419-60376568,exon:60376826-60376920	P1,P3,P4,P6	14510598159	467445428428	SLC5A10
[truncated: 418 more rows]
